# Supplementary material for: Integrative metagenomic analysis reveals distinct gut microbial signatures related to obesity
Source: BMC Microbiol. 2024 Apr 5;24:119. doi: 10.1186/s12866-024-03278-5 (PMC10996249; doi:10.1186/s12866-024-03278-5)
Supplement: Supplementary file 3 — Additional file 3. [file 12866_2024_3278_MOESM3_ESM.xlsx]

## Sheet: Table S2
Table S2. Host prediction of the phages in gut microbiome
vOTUs	Family	Host	Type
vOTU00003	Casjensviridae	Candidatus Hamiltonella defensa	temperate
vOTU00005	Straboviridae	Candidatus Hamiltonella defensa	temperate
vOTU00007	unknown	Bacillus subtilis	temperate
vOTU00010	Casjensviridae	Clostridium tetani	temperate
vOTU00011	Casjensviridae	Colwellia psychrerythraea	virulent
vOTU00012	unknown	Colwellia psychrerythraea	temperate
vOTU00015	Salasmaviridae	Lactobacillus plantarum	virulent
vOTU00017	Chaseviridae	Candidatus Pelagibacter ubique	temperate
vOTU00018	Peduoviridae	Paenibacillus larvae	virulent
vOTU00021	Salasmaviridae	Candidatus Hamiltonella defensa	temperate
vOTU00025	Casjensviridae	Streptococcus gordonii	virulent
vOTU00026	Casjensviridae	Streptococcus gordonii	virulent
vOTU00027	unknown	Candidatus Pelagibacter ubique	temperate
vOTU00029	unknown	Bacteroides sp. AF39-16AC	virulent
vOTU00030	Straboviridae	Candidatus Pelagibacter ubique	virulent
vOTU00031	Drexlerviridae	Colwellia psychrerythraea	temperate
vOTU00032	Peduoviridae	Citrobacter rodentium	virulent
vOTU00033	Salasmaviridae	Colwellia psychrerythraea	virulent
vOTU00034	Herelleviridae	Colwellia psychrerythraea	temperate
vOTU00035	Straboviridae	Colwellia psychrerythraea	temperate
vOTU00036	unknown	Colwellia psychrerythraea	temperate
vOTU00040	unknown	Candidatus Hamiltonella defensa	virulent
vOTU00041	Straboviridae	Clostridium perfringens	temperate
vOTU00043	Peduoviridae	Colwellia psychrerythraea	temperate
vOTU00045	Casjensviridae	Colwellia psychrerythraea	temperate
vOTU00046	unknown	Faecalibacterium prausnitzii	temperate
vOTU00047	unknown	Lactobacillus fermentum	virulent
vOTU00048	Casjensviridae	Parabacteroides distasonis	virulent
vOTU00052	unknown	Flavobacterium columnare	temperate
vOTU00055	Herelleviridae	Candidatus Hamiltonella defensa	virulent
vOTU00058	Kyanoviridae	Chlamydia abortus	temperate
vOTU00062	Peduoviridae	Colwellia psychrerythraea	temperate
vOTU00064	Casjensviridae	Colwellia psychrerythraea	virulent
vOTU00066	Straboviridae	Colwellia psychrerythraea	temperate
vOTU00068	Drexlerviridae	Colwellia psychrerythraea	temperate
vOTU00069	Zobellviridae	Candidatus Pelagibacter ubique	virulent
vOTU00072	unknown	Colwellia psychrerythraea	temperate
vOTU00073	Casjensviridae	Mycoplasma pulmonis	temperate
vOTU00074	unknown	Mycoplasma pulmonis	temperate
vOTU00076	Herelleviridae	Colwellia psychrerythraea	temperate
vOTU00078	no_family_avaliable(NC_047912)	Candidatus Hamiltonella defensa	temperate
vOTU00079	Drexlerviridae	Colwellia psychrerythraea	temperate
vOTU00081	Ackermannviridae	Lactobacillus plantarum	temperate
vOTU00083	Peduoviridae	Salmonella enterica	temperate
vOTU00086	unknown	Streptococcus pneumoniae	temperate
vOTU00087	Straboviridae	Colwellia psychrerythraea	temperate
vOTU00088	unknown	Colwellia psychrerythraea	temperate
vOTU00089	Orlajensenviridae	Dinoroseobacter shibae	temperate
vOTU00090	Straboviridae	Candidatus Hamiltonella defensa	temperate
vOTU00091	Peduoviridae	Candidatus Hamiltonella defensa	temperate
vOTU00093	Casjensviridae	Staphylococcus saprophyticus	temperate
vOTU00095	unknown	Enterobacter cancerogenus	virulent
vOTU00099	Mesyanzhinovviridae	Colwellia psychrerythraea	temperate
vOTU00100	unknown	Colwellia psychrerythraea	temperate
vOTU00104	Drexlerviridae	Streptococcus gordonii	virulent
vOTU00105	Peduoviridae	Colwellia psychrerythraea	virulent
vOTU00106	unknown	Staphylococcus saprophyticus	temperate
vOTU00107	unknown	Staphylococcus saprophyticus	temperate
vOTU00111	Peduoviridae	Colwellia psychrerythraea	virulent
vOTU00113	unknown	Mycoplasma pulmonis	temperate
vOTU00114	Straboviridae	Streptococcus gordonii	temperate
vOTU00120	Peduoviridae	Lactobacillus fermentum	temperate
vOTU00121	Ackermannviridae	Candidatus Hamiltonella defensa	virulent
vOTU00122	Ackermannviridae	Candidatus Hamiltonella defensa	temperate
vOTU00123	Salasmaviridae	Colwellia psychrerythraea	virulent
vOTU00126	unknown	Colwellia psychrerythraea	virulent
vOTU00128	Straboviridae	Mycoplasma pulmonis	temperate
vOTU00131	Salasmaviridae	Millionella massiliensis	virulent
vOTU00133	Salasmaviridae	Candidatus Hamiltonella defensa	virulent
vOTU00134	Casjensviridae	Staphylococcus saprophyticus	temperate
vOTU00135	Salasmaviridae	Lactobacillus fermentum	virulent
vOTU00136	Casjensviridae	Colwellia psychrerythraea	temperate
vOTU00138	Orlajensenviridae	Bifidobacterium pseudocatenulatum	temperate
vOTU00139	Casjensviridae	Candidatus Hamiltonella defensa	temperate
vOTU00140	Herelleviridae	Colwellia psychrerythraea	temperate
vOTU00141	Kyanoviridae	Bacteroides fragilis	virulent
vOTU00143	Ackermannviridae	Colwellia psychrerythraea	virulent
vOTU00144	Casjensviridae	Colwellia psychrerythraea	temperate
vOTU00145	Peduoviridae	Lactobacillus plantarum	virulent
vOTU00148	Peduoviridae	Candidatus Hamiltonella defensa	temperate
vOTU00150	unknown	Colwellia psychrerythraea	virulent
vOTU00151	Straboviridae	Bacillus halmapalus	temperate
vOTU00152	unknown	Staphylococcus saprophyticus	temperate
vOTU00157	unknown	Clostridium perfringens	virulent
vOTU00158	Straboviridae	Staphylococcus saprophyticus	virulent
vOTU00160	Casjensviridae	Candidatus Hamiltonella defensa	temperate
vOTU00161	Peduoviridae	Lactobacillus fermentum	temperate
vOTU00164	Straboviridae	Lactobacillus casei	temperate
vOTU00165	Casjensviridae	Dinoroseobacter shibae	temperate
vOTU00166	Drexlerviridae	Colwellia psychrerythraea	virulent
vOTU00167	Drexlerviridae	Colwellia psychrerythraea	temperate
vOTU00169	unknown	unknown	temperate
vOTU00171	Ackermannviridae	Colwellia psychrerythraea	virulent
vOTU00174	Straboviridae	Streptococcus mutans	temperate
vOTU00176	Peduoviridae	Candidatus Hamiltonella defensa	virulent
vOTU00177	Peduoviridae	Candidatus Hamiltonella defensa	temperate
vOTU00180	Straboviridae	Colwellia psychrerythraea	temperate
vOTU00182	unknown	Candidatus Hamiltonella defensa	temperate
vOTU00185	unknown	Candidatus Hamiltonella defensa	temperate
vOTU00186	unknown	Akkermansia muciniphila	temperate
vOTU00187	Peduoviridae	Colwellia psychrerythraea	temperate
vOTU00189	unknown	Bacillus halmapalus	virulent
vOTU00193	Peduoviridae	Paenibacillus larvae	temperate
vOTU00195	no_family_avaliable(NC_062780)	unknown	virulent
vOTU00197	Herelleviridae	Mycoplasma pulmonis	virulent
vOTU00198	Straboviridae	Lactobacillus fermentum	temperate
vOTU00199	Herelleviridae	Staphylococcus saprophyticus	virulent
vOTU00200	Mesyanzhinovviridae	Bacillus alcalophilus	temperate
vOTU00201	unknown	Candidatus Hamiltonella defensa	virulent
vOTU00203	Straboviridae	Streptococcus gordonii	virulent
vOTU00206	Peduoviridae	Colwellia psychrerythraea	virulent
vOTU00207	unknown	Streptomyces flavovirens	temperate
vOTU00210	unknown	Candidatus Hamiltonella defensa	virulent
vOTU00214	unknown	Candidatus Hamiltonella defensa	virulent
vOTU00224	Casjensviridae	Flavobacterium columnare	virulent
vOTU00227	unknown	Staphylococcus saprophyticus	virulent
vOTU00234	Autographiviridae	Lactobacillus fermentum	virulent
vOTU00236	unknown	Clostridioides difficile	temperate
vOTU00238	Casjensviridae	Dinoroseobacter shibae	temperate
vOTU00240	unknown	unknown	temperate
vOTU00244	Casjensviridae	Lactobacillus gasseri	temperate
vOTU00247	no_family_avaliable(NC_047912)	Candidatus Hamiltonella defensa	temperate
vOTU00248	Casjensviridae	Streptococcus gordonii	virulent
vOTU00249	Casjensviridae	Candidatus Pelagibacter ubique	temperate
vOTU00253	Peduoviridae	Lactobacillus fermentum	temperate
vOTU00256	Casjensviridae	Flavobacterium columnare	temperate
vOTU00257	Drexlerviridae	Candidatus Hamiltonella defensa	temperate
vOTU00259	unknown	unknown	temperate
vOTU00260	Casjensviridae	Candidatus Hamiltonella defensa	virulent
vOTU00262	Salasmaviridae	Staphylococcus saprophyticus	virulent
vOTU00263	no_family_avaliable(NC_049487)	Flavobacterium columnare	temperate
vOTU00265	Salasmaviridae	Staphylococcus saprophyticus	virulent
vOTU00266	Salasmaviridae	Flavobacterium columnare	virulent
vOTU00267	Chaseviridae	Dinoroseobacter shibae	temperate
vOTU00269	Straboviridae	Colwellia psychrerythraea	temperate
vOTU00270	Casjensviridae	Lactobacillus fermentum	virulent
vOTU00271	Salasmaviridae	Staphylococcus saprophyticus	virulent
vOTU00275	Casjensviridae	Candidatus Hamiltonella defensa	temperate
vOTU00276	Peduoviridae	Colwellia psychrerythraea	temperate
vOTU00279	Peduoviridae	Colwellia psychrerythraea	temperate
vOTU00284	Peduoviridae	Colwellia psychrerythraea	temperate
vOTU00286	Peduoviridae	Colwellia psychrerythraea	virulent
vOTU00287	Herelleviridae	Dinoroseobacter shibae	virulent
vOTU00288	unknown	Candidatus Pelagibacter ubique	temperate
vOTU00289	Salasmaviridae	Lactobacillus delbrueckii	virulent
vOTU00290	Schitoviridae	Cellulophaga baltica	virulent
vOTU00291	Kyanoviridae	Colwellia psychrerythraea	virulent
vOTU00293	unknown	Bifidobacterium adolescentis	virulent
vOTU00294	Salasmaviridae	Bacteroides fragilis	virulent
vOTU00295	Peduoviridae	Lactobacillus fermentum	virulent
vOTU00296	Mesyanzhinovviridae	Lactobacillus fermentum	temperate
vOTU00298	Salasmaviridae	Bifidobacterium breve	virulent
vOTU00300	Ackermannviridae	Candidatus Hamiltonella defensa	virulent
vOTU00301	Drexlerviridae	Candidatus Hamiltonella defensa	virulent
vOTU00302	Straboviridae	Colwellia psychrerythraea	temperate
vOTU00303	Drexlerviridae	Lactobacillus johnsonii	virulent
vOTU00305	unknown	Colwellia psychrerythraea	temperate
vOTU00311	Casjensviridae	Candidatus Hamiltonella defensa	temperate
vOTU00313	Straboviridae	Streptococcus gordonii	temperate
vOTU00317	unknown	Colwellia psychrerythraea	temperate
vOTU00319	unknown	Candidatus Hamiltonella defensa	virulent
vOTU00322	Straboviridae	unknown	virulent
vOTU00325	no_family_avaliable(NC_047912)	Colwellia psychrerythraea	temperate
vOTU00326	Casjensviridae	Mycoplasma pulmonis	temperate
vOTU00327	unknown	Colwellia psychrerythraea	virulent
vOTU00328	Chaseviridae	Mycoplasma pulmonis	temperate
vOTU00329	unknown	Lactobacillus fermentum	temperate
vOTU00330	Peduoviridae	Colwellia psychrerythraea	temperate
vOTU00331	Peduoviridae	Thermoanaerobacterium saccharolyticum	temperate
vOTU00338	Peduoviridae	Colwellia psychrerythraea	virulent
vOTU00340	Peduoviridae	Lactobacillus fermentum	virulent
vOTU00342	Peduoviridae	Clostridium perfringens	temperate
vOTU00344	unknown	Colwellia psychrerythraea	temperate
vOTU00346	Casjensviridae	Candidatus Hamiltonella defensa	temperate
vOTU00349	Drexlerviridae	Colwellia psychrerythraea	temperate
vOTU00353	Kyanoviridae	Dinoroseobacter shibae	temperate
vOTU00356	Peduoviridae	Candidatus Hamiltonella defensa	virulent
vOTU00357	unknown	Clostridioides difficile	temperate
vOTU00358	Drexlerviridae	unknown	temperate
vOTU00361	unknown	Colwellia psychrerythraea	temperate
vOTU00362	Casjensviridae	Candidatus Hamiltonella defensa	virulent
vOTU00364	Casjensviridae	Staphylococcus hominis	temperate
vOTU00369	Straboviridae	Flavobacterium columnare	temperate
vOTU00370	Straboviridae	Colwellia psychrerythraea	temperate
vOTU00371	Straboviridae	Flavobacterium columnare	temperate
vOTU00373	Drexlerviridae	Colwellia psychrerythraea	temperate
vOTU00374	Casjensviridae	Colwellia psychrerythraea	temperate
vOTU00375	Casjensviridae	Candidatus Hamiltonella defensa	temperate
vOTU00376	Casjensviridae	Dinoroseobacter shibae	temperate
vOTU00378	unknown	Streptococcus gordonii	temperate
vOTU00379	Peduoviridae	Lactobacillus fermentum	virulent
vOTU00381	Salasmaviridae	Candidatus Hamiltonella defensa	temperate
vOTU00382	Peduoviridae	Candidatus Hamiltonella defensa	temperate
vOTU00383	Casjensviridae	Colwellia psychrerythraea	virulent
vOTU00385	Salasmaviridae	Colwellia psychrerythraea	virulent
vOTU00386	Guelinviridae	Lactobacillus fermentum	virulent
vOTU00388	Herelleviridae	unknown	virulent
vOTU00389	Straboviridae	Candidatus Hamiltonella defensa	temperate
vOTU00390	Peduoviridae	Erysipelothrix rhusiopathiae	virulent
vOTU00392	Straboviridae	Flavobacterium columnare	temperate
vOTU00394	Casjensviridae	Colwellia psychrerythraea	temperate
vOTU00396	Peduoviridae	Lactobacillus fermentum	temperate
vOTU00398	Ackermannviridae	Mycoplasma pulmonis	virulent
vOTU00399	Chaseviridae	Xanthomonas vesicatoria	temperate
vOTU00401	unknown	Candidatus Pelagibacter ubique	temperate
vOTU00402	unknown	Bacteroides vulgatus	virulent
vOTU00405	Mesyanzhinovviridae	Bacillus alcalophilus	temperate
vOTU00406	unknown	Candidatus Pelagibacter ubique	temperate
vOTU00408	Casjensviridae	Staphylococcus hominis	temperate
vOTU00409	Ackermannviridae	Microcystis aeruginosa	temperate
vOTU00410	Straboviridae	Candidatus Pelagibacter ubique	temperate
vOTU00411	Mesyanzhinovviridae	Lactobacillus fermentum	temperate
vOTU00413	Chaseviridae	Colwellia psychrerythraea	virulent
vOTU00416	Mesyanzhinovviridae	Colwellia psychrerythraea	temperate
vOTU00417	unknown	Candidatus Hamiltonella defensa	virulent
vOTU00418	Salasmaviridae	Flavobacterium columnare	virulent
vOTU00420	Salasmaviridae	Candidatus Hamiltonella defensa	temperate
vOTU00422	Chaseviridae	Helicobacter pylori	temperate
vOTU00423	unknown	Candidatus Hamiltonella defensa	temperate
vOTU00426	Salasmaviridae	Dinoroseobacter shibae	temperate
vOTU00428	Peduoviridae	Microcystis aeruginosa	temperate
vOTU00433	Peduoviridae	Colwellia psychrerythraea	virulent
vOTU00434	unknown	Lactobacillus fermentum	temperate
vOTU00436	Peduoviridae	Colwellia psychrerythraea	temperate
vOTU00438	Casjensviridae	Listeria monocytogenes	virulent
vOTU00439	Chaseviridae	Colwellia psychrerythraea	temperate
vOTU00440	Herelleviridae	Lactobacillus plantarum	virulent
vOTU00443	Salasmaviridae	Candidatus Hamiltonella defensa	virulent
vOTU00444	Straboviridae	Colwellia psychrerythraea	temperate
vOTU00445	unknown	Paenibacillus larvae	temperate
vOTU00446	Ackermannviridae	Lactobacillus plantarum	virulent
vOTU00447	unknown	Clostridioides difficile	temperate
vOTU00448	Salasmaviridae	Flavobacterium columnare	virulent
vOTU00449	unknown	Colwellia psychrerythraea	temperate
vOTU00450	Ackermannviridae	Staphylococcus saprophyticus	virulent
vOTU00453	Peduoviridae	Listeria monocytogenes	virulent
vOTU00455	unknown	unknown	temperate
vOTU00457	unknown	unknown	virulent
vOTU00458	Autographiviridae	Colwellia psychrerythraea	virulent
vOTU00464	unknown	Candidatus Hamiltonella defensa	virulent
vOTU00469	Demerecviridae	Staphylococcus saprophyticus	virulent
vOTU00470	Straboviridae	Paenibacillus larvae	virulent
vOTU00471	Schitoviridae	Candidatus Hamiltonella defensa	virulent
vOTU00472	unknown	Lactobacillus fermentum	temperate
vOTU00473	Mesyanzhinovviridae	Candidatus Hamiltonella defensa	temperate
vOTU00474	Straboviridae	Staphylococcus saprophyticus	temperate
vOTU00475	Ackermannviridae	Thermoanaerobacterium saccharolyticum	temperate
vOTU00477	Straboviridae	Candidatus Pelagibacter ubique	temperate
vOTU00480	no_family_avaliable(NC_062779)	Flavobacterium columnare	virulent
vOTU00486	Peduoviridae	Lactobacillus fermentum	virulent
vOTU00487	Chaseviridae	Roseobacter denitrificans	temperate
vOTU00489	Salasmaviridae	Clostridioides difficile	virulent
vOTU00490	Peduoviridae	Dinoroseobacter shibae	temperate
vOTU00491	Casjensviridae	Streptococcus mutans	temperate
vOTU00494	Herelleviridae	Staphylococcus saprophyticus	virulent
vOTU00495	unknown	Clostridium perfringens	temperate
vOTU00499	Kyanoviridae	Colwellia psychrerythraea	virulent
vOTU00500	Casjensviridae	Lactobacillus fermentum	virulent
vOTU00503	unknown	Streptococcus gordonii	temperate
vOTU00505	Salasmaviridae	Colwellia psychrerythraea	virulent
vOTU00506	unknown	Colwellia psychrerythraea	temperate
vOTU00510	Chaseviridae	Lactobacillus gasseri	temperate
vOTU00511	unknown	Colwellia psychrerythraea	virulent
vOTU00512	unknown	Colwellia psychrerythraea	virulent
vOTU00513	unknown	Colwellia psychrerythraea	temperate
vOTU00514	Drexlerviridae	Colwellia psychrerythraea	temperate
vOTU00515	Ackermannviridae	Colwellia psychrerythraea	virulent
vOTU00517	Peduoviridae	Colwellia psychrerythraea	virulent
vOTU00518	Mesyanzhinovviridae	unknown	virulent
vOTU00520	unknown	Candidatus Pelagibacter ubique	temperate
vOTU00522	Straboviridae	Colwellia psychrerythraea	temperate
vOTU00524	unknown	Flavobacterium columnare	temperate
vOTU00527	Casjensviridae	Streptococcus gordonii	temperate
vOTU00528	Peduoviridae	Candidatus Hamiltonella defensa	temperate
vOTU00529	Peduoviridae	Thermoanaerobacterium saccharolyticum	virulent
vOTU00530	Casjensviridae	Colwellia psychrerythraea	temperate
vOTU00534	Ackermannviridae	Colwellia psychrerythraea	temperate
vOTU00535	Ackermannviridae	Clostridium perfringens	temperate
vOTU00538	Casjensviridae	Colwellia psychrerythraea	temperate
vOTU00540	Ackermannviridae	Staphylococcus saprophyticus	temperate
vOTU00543	Ackermannviridae	Lactobacillus johnsonii	virulent
vOTU00544	Casjensviridae	Burkholderia pseudomallei	virulent
vOTU00547	Drexlerviridae	Lactobacillus plantarum	virulent
vOTU00550	unknown	Clostridioides difficile	temperate
vOTU00551	Casjensviridae	Clostridium tetani	temperate
vOTU00553	Guelinviridae	Candidatus Hamiltonella defensa	temperate
vOTU00555	Straboviridae	Colwellia psychrerythraea	virulent
vOTU00556	unknown	Colwellia psychrerythraea	virulent
vOTU00557	Guelinviridae	Clostridioides difficile	virulent
vOTU00561	Drexlerviridae	Parabacteroides distasonis	virulent
vOTU00563	Drexlerviridae	Colwellia psychrerythraea	temperate
vOTU00564	unknown	Colwellia psychrerythraea	temperate
vOTU00566	Casjensviridae	Colwellia psychrerythraea	virulent
vOTU00569	unknown	Mycoplasma pulmonis	virulent
vOTU00572	unknown	Lactobacillus paracasei	temperate
vOTU00573	Salasmaviridae	Lactobacillus fermentum	temperate
vOTU00577	Straboviridae	Lactobacillus fermentum	temperate
vOTU00578	Casjensviridae	Clostridioides difficile	temperate
vOTU00580	Straboviridae	Colwellia psychrerythraea	virulent
vOTU00582	Peduoviridae	Colwellia psychrerythraea	virulent
vOTU00588	unknown	Colwellia psychrerythraea	virulent
vOTU00589	Salasmaviridae	Lactococcus lactis	virulent
vOTU00591	unknown	Lactobacillus helveticus	temperate
vOTU00592	Salasmaviridae	Staphylococcus saprophyticus	virulent
vOTU00593	unknown	Candidatus Hamiltonella defensa	temperate
vOTU00594	Zobellviridae	Cellulophaga baltica	virulent
vOTU00598	unknown	Clostridium perfringens	temperate
vOTU00599	Chaseviridae	Candidatus Hamiltonella defensa	virulent
vOTU00601	Drexlerviridae	Colwellia psychrerythraea	temperate
vOTU00603	Salasmaviridae	Candidatus Hamiltonella defensa	temperate
vOTU00607	Peduoviridae	Lactobacillus fermentum	virulent
vOTU00608	unknown	Candidatus Hamiltonella defensa	temperate
vOTU00609	Ackermannviridae	Bacteroides fragilis	virulent
vOTU00612	unknown	Clostridioides difficile	temperate
vOTU00615	Mesyanzhinovviridae	Bacillus alcalophilus	temperate
vOTU00618	Peduoviridae	Clostridium perfringens	temperate
vOTU00621	Herelleviridae	Acinetobacter baumannii	temperate
vOTU00622	Chaseviridae	Colwellia psychrerythraea	temperate
vOTU00625	Peduoviridae	Candidatus Hamiltonella defensa	virulent
vOTU00628	Straboviridae	Cellulophaga baltica	virulent
vOTU00629	unknown	Bifidobacterium pseudocatenulatum	virulent
vOTU00630	unknown	Colwellia psychrerythraea	temperate
vOTU00633	Straboviridae	Staphylococcus saprophyticus	temperate
vOTU00634	Mesyanzhinovviridae	Lactobacillus plantarum	virulent
vOTU00636	Casjensviridae	Candidatus Hamiltonella defensa	temperate
vOTU00637	Autographiviridae	Candidatus Hamiltonella defensa	virulent
vOTU00638	Straboviridae	Staphylococcus saprophyticus	temperate
vOTU00639	unknown	Gordonia neofelifaecis	temperate
vOTU00641	Ackermannviridae	Candidatus Pelagibacter ubique	temperate
vOTU00646	Peduoviridae	Aggregatibacter actinomycetemcomitans	virulent
vOTU00648	unknown	Staphylococcus saprophyticus	temperate
vOTU00652	unknown	Clostridioides difficile	temperate
vOTU00654	Chaseviridae	Colwellia psychrerythraea	virulent
vOTU00655	Peduoviridae	Colwellia psychrerythraea	temperate
vOTU00657	Ackermannviridae	Colwellia psychrerythraea	temperate
vOTU00658	Straboviridae	Mycoplasma pulmonis	virulent
vOTU00659	Ackermannviridae	Streptococcus mutans	temperate
vOTU00660	unknown	Clostridioides difficile	temperate
vOTU00662	Peduoviridae	Mycoplasma pulmonis	temperate
vOTU00664	Ackermannviridae	Helicobacter pylori	temperate
vOTU00665	Salasmaviridae	Candidatus Pelagibacter ubique	virulent
vOTU00667	Peduoviridae	Colwellia psychrerythraea	virulent
vOTU00668	Chaseviridae	Lactobacillus fermentum	virulent
vOTU00669	Salasmaviridae	unknown	virulent
vOTU00670	unknown	Colwellia psychrerythraea	temperate
vOTU00672	Peduoviridae	Streptococcus gordonii	temperate
vOTU00673	Chaseviridae	Candidatus Hamiltonella defensa	virulent
vOTU00675	unknown	Colwellia psychrerythraea	temperate
vOTU00676	Salasmaviridae	Mycoplasma pulmonis	temperate
vOTU00677	unknown	Parabacteroides merdae	temperate
vOTU00678	Casjensviridae	Colwellia psychrerythraea	virulent
vOTU00680	unknown	Candidatus Hamiltonella defensa	virulent
vOTU00683	Salasmaviridae	Actinomyces naeslundii	virulent
vOTU00684	Casjensviridae	Vibrio cholerae	temperate
vOTU00685	Herelleviridae	Cellulophaga baltica	virulent
vOTU00686	Mesyanzhinovviridae	Lactobacillus johnsonii	temperate
vOTU00688	Herelleviridae	Clostridium perfringens	temperate
vOTU00692	Salasmaviridae	Staphylococcus hominis	temperate
vOTU00697	unknown	Staphylococcus saprophyticus	temperate
vOTU00702	Straboviridae	Colwellia psychrerythraea	temperate
vOTU00703	Salasmaviridae	Candidatus Hamiltonella defensa	temperate
vOTU00705	Chaseviridae	Staphylococcus saprophyticus	temperate
vOTU00706	unknown	unknown	virulent
vOTU00707	Salasmaviridae	Cellulophaga baltica	virulent
vOTU00708	Casjensviridae	Colwellia psychrerythraea	temperate
vOTU00711	unknown	Candidatus Pelagibacter ubique	temperate
vOTU00713	Ackermannviridae	Staphylococcus saprophyticus	temperate
vOTU00714	no_family_avaliable(NC_030696)	Dinoroseobacter shibae	temperate
vOTU00717	Peduoviridae	Lactobacillus fermentum	temperate
vOTU00719	Drexlerviridae	Colwellia psychrerythraea	temperate
vOTU00720	unknown	Streptococcus pyogenes	temperate
vOTU00721	Peduoviridae	Colwellia psychrerythraea	temperate
vOTU00723	unknown	Flavobacterium columnare	temperate
vOTU00724	Peduoviridae	Candidatus Hamiltonella defensa	virulent
vOTU00726	Salasmaviridae	Lactobacillus fermentum	temperate
vOTU00728	Chaseviridae	Streptococcus gordonii	temperate
vOTU00731	Peduoviridae	Lactobacillus fermentum	temperate
vOTU00732	Ackermannviridae	Lactobacillus fermentum	temperate
vOTU00733	Peduoviridae	Colwellia psychrerythraea	virulent
vOTU00734	Straboviridae	Streptococcus mutans	virulent
vOTU00735	Zierdtviridae	Colwellia psychrerythraea	virulent
vOTU00743	Peduoviridae	Streptococcus mutans	virulent
vOTU00744	Casjensviridae	Mycoplasma pulmonis	virulent
vOTU00747	Casjensviridae	Colwellia psychrerythraea	virulent
vOTU00750	Peduoviridae	Lactobacillus fermentum	temperate
vOTU00753	Casjensviridae	Colwellia psychrerythraea	temperate
vOTU00754	unknown	Colwellia psychrerythraea	temperate
vOTU00755	Straboviridae	Bacillus halmapalus	temperate
vOTU00758	Peduoviridae	Candidatus Hamiltonella defensa	temperate
vOTU00759	Straboviridae	Sinorhizobium meliloti	virulent
vOTU00760	Peduoviridae	Lactobacillus fermentum	virulent
vOTU00766	Chaseviridae	Xanthomonas vesicatoria	virulent
vOTU00767	Casjensviridae	Bifidobacterium longum	virulent
vOTU00768	Straboviridae	Mycoplasma pulmonis	virulent
vOTU00773	unknown	Candidatus Hamiltonella defensa	virulent
vOTU00775	Peduoviridae	Escherichia coli	temperate
vOTU00777	Peduoviridae	Lactobacillus fermentum	virulent
vOTU00778	Salasmaviridae	Colwellia psychrerythraea	virulent
vOTU00780	no_family_avaliable(NC_019501)	Colwellia psychrerythraea	temperate
vOTU00781	Straboviridae	Colwellia psychrerythraea	temperate
vOTU00784	Peduoviridae	Candidatus Hamiltonella defensa	virulent
vOTU00785	Herelleviridae	Candidatus Hamiltonella defensa	temperate
vOTU00786	unknown	Candidatus Pelagibacter ubique	temperate
vOTU00789	Orlajensenviridae	Chlamydia abortus	temperate
vOTU00790	Drexlerviridae	Klebsiella pneumoniae	virulent
vOTU00791	Peduoviridae	Colwellia psychrerythraea	temperate
vOTU00796	Peduoviridae	Candidatus Hamiltonella defensa	virulent
vOTU00799	Casjensviridae	Mycoplasma pulmonis	temperate
vOTU00800	Peduoviridae	Dinoroseobacter shibae	virulent
vOTU00802	unknown	Mycoplasma pulmonis	virulent
vOTU00804	Casjensviridae	Lactobacillus fermentum	temperate
vOTU00805	Drexlerviridae	Croceibacter atlanticus	virulent
vOTU00807	unknown	Bacteroides fragilis	virulent
vOTU00808	unknown	unknown	temperate
vOTU00810	Straboviridae	Streptococcus gordonii	temperate
vOTU00816	unknown	Staphylococcus hominis	virulent
vOTU00818	Salasmaviridae	Candidatus Pelagibacter ubique	virulent
vOTU00819	Peduoviridae	Colwellia psychrerythraea	temperate
vOTU00821	Straboviridae	Staphylococcus saprophyticus	temperate
vOTU00823	unknown	Colwellia psychrerythraea	virulent
vOTU00825	Casjensviridae	Staphylococcus saprophyticus	temperate
vOTU00826	unknown	Colwellia psychrerythraea	temperate
vOTU00828	Peduoviridae	Colwellia psychrerythraea	virulent
vOTU00833	Peduoviridae	Colwellia psychrerythraea	temperate
vOTU00836	Ackermannviridae	Candidatus Hamiltonella defensa	temperate
vOTU00838	Peduoviridae	Listeria monocytogenes	temperate
vOTU00839	unknown	Colwellia psychrerythraea	temperate
vOTU00840	Casjensviridae	Colwellia psychrerythraea	virulent
vOTU00841	unknown	Staphylococcus saprophyticus	temperate
vOTU00842	Ackermannviridae	Candidatus Hamiltonella defensa	virulent
vOTU00843	unknown	Pseudomonas aeruginosa	temperate
vOTU00847	unknown	Staphylococcus saprophyticus	virulent
vOTU00848	unknown	Bacillus halmapalus	virulent
vOTU00852	Herelleviridae	Streptococcus gordonii	temperate
vOTU00856	Schitoviridae	Candidatus Pelagibacter ubique	virulent
vOTU00857	Salasmaviridae	Streptococcus gordonii	virulent
vOTU00858	unknown	Candidatus Hamiltonella defensa	virulent
vOTU00860	Peduoviridae	Colwellia psychrerythraea	virulent
vOTU00862	Peduoviridae	Candidatus Hamiltonella defensa	temperate
vOTU00864	Casjensviridae	Dinoroseobacter shibae	virulent
vOTU00865	unknown	Staphylococcus saprophyticus	virulent
vOTU00866	Chaseviridae	Colwellia psychrerythraea	virulent
vOTU00867	unknown	Candidatus Hamiltonella defensa	virulent
vOTU00868	Peduoviridae	Lactobacillus fermentum	virulent
vOTU00869	unknown	Flavobacterium columnare	virulent
vOTU00872	Peduoviridae	Lactobacillus fermentum	temperate
vOTU00873	Peduoviridae	Colwellia psychrerythraea	virulent
vOTU00874	unknown	Candidatus Hamiltonella defensa	temperate
vOTU00876	Ackermannviridae	Candidatus Hamiltonella defensa	temperate
vOTU00877	unknown	Dinoroseobacter shibae	temperate
vOTU00878	unknown	Aeromonas salmonicida	temperate
vOTU00880	Peduoviridae	Lactobacillus fermentum	temperate
vOTU00881	Salasmaviridae	Bacteroides ihuae	virulent
vOTU00882	Salasmaviridae	Cellulophaga baltica	virulent
vOTU00885	unknown	Lactobacillus fermentum	virulent
vOTU00887	Herelleviridae	Cellulophaga baltica	virulent
vOTU00888	Chaseviridae	Candidatus Hamiltonella defensa	virulent
vOTU00890	Peduoviridae	Lactobacillus fermentum	temperate
vOTU00896	Peduoviridae	Dinoroseobacter shibae	virulent
vOTU00899	unknown	Colwellia psychrerythraea	virulent
vOTU00900	unknown	Listeria monocytogenes	temperate
vOTU00901	Peduoviridae	Colwellia psychrerythraea	virulent
vOTU00903	Casjensviridae	Staphylococcus saprophyticus	virulent
vOTU00904	Mesyanzhinovviridae	Lactobacillus fermentum	temperate
vOTU00907	no_family_avaliable(NC_047912)	Acinetobacter baumannii	temperate
vOTU00908	Peduoviridae	Dinoroseobacter shibae	virulent
vOTU00913	Peduoviridae	Clavibacter michiganensis	temperate
vOTU00914	Casjensviridae	Candidatus Hamiltonella defensa	temperate
vOTU00917	Peduoviridae	Colwellia psychrerythraea	temperate
vOTU00918	unknown	Lactobacillus paracasei	temperate
vOTU00920	Casjensviridae	Colwellia psychrerythraea	temperate
vOTU00923	unknown	Colwellia psychrerythraea	temperate
vOTU00924	Straboviridae	Colwellia psychrerythraea	temperate
vOTU00925	unknown	Colwellia psychrerythraea	virulent
vOTU00926	Peduoviridae	Lactobacillus fermentum	virulent
vOTU00927	Casjensviridae	Colwellia psychrerythraea	virulent
vOTU00928	Casjensviridae	Colwellia psychrerythraea	virulent
vOTU00929	Ackermannviridae	Candidatus Hamiltonella defensa	temperate
vOTU00930	Peduoviridae	Colwellia psychrerythraea	temperate
vOTU00933	Peduoviridae	Colwellia psychrerythraea	temperate
vOTU00936	Drexlerviridae	Colwellia psychrerythraea	virulent
vOTU00937	Ackermannviridae	Shigella flexneri	temperate
vOTU00938	Casjensviridae	Candidatus Hamiltonella defensa	virulent
vOTU00939	Straboviridae	Clostridium perfringens	temperate
vOTU00940	no_family_avaliable(NC_004112)	Lactobacillus casei	temperate
vOTU00941	Salasmaviridae	Lactobacillus fermentum	temperate
vOTU00945	Drexlerviridae	Candidatus Hamiltonella defensa	virulent
vOTU00947	unknown	Clostridium perfringens	temperate
vOTU00951	Straboviridae	Staphylococcus saprophyticus	temperate
vOTU00952	Straboviridae	Parabacteroides merdae	virulent
vOTU00954	Drexlerviridae	Microcystis aeruginosa	temperate
vOTU00955	Peduoviridae	Pectobacterium carotovorum	temperate
vOTU00957	Herelleviridae	Colwellia psychrerythraea	virulent
vOTU00958	Peduoviridae	Staphylococcus aureus	temperate
vOTU00959	Peduoviridae	Mycoplasma pulmonis	virulent
vOTU00962	Salasmaviridae	Staphylococcus saprophyticus	temperate
vOTU00963	Mesyanzhinovviridae	Dinoroseobacter shibae	virulent
vOTU00965	Casjensviridae	Colwellia psychrerythraea	temperate
vOTU00968	Chaseviridae	Colwellia psychrerythraea	temperate
vOTU00971	unknown	Lactobacillus fermentum	virulent
vOTU00974	Salasmaviridae	Colwellia psychrerythraea	virulent
vOTU00975	Ackermannviridae	Candidatus Hamiltonella defensa	virulent
vOTU00976	Orlajensenviridae	Synechococcus sp. CB0101	temperate
vOTU00978	Peduoviridae	Lactobacillus fermentum	temperate
vOTU00979	Peduoviridae	Paenibacillus larvae	virulent
vOTU00980	Salasmaviridae	Lactobacillus fermentum	virulent
vOTU00981	Straboviridae	Flavobacterium columnare	virulent
vOTU00982	Ackermannviridae	Candidatus Hamiltonella defensa	virulent
vOTU00983	unknown	Lactobacillus fermentum	virulent
vOTU00988	Peduoviridae	Klebsiella oxytoca	virulent
vOTU00989	Casjensviridae	Serratia marcescens	temperate
vOTU00990	Chaseviridae	Candidatus Hamiltonella defensa	temperate
vOTU00992	unknown	Candidatus Hamiltonella defensa	virulent
vOTU00994	Salasmaviridae	Planktothrix agardhii	virulent
vOTU00996	Peduoviridae	Colwellia psychrerythraea	temperate
vOTU00999	Peduoviridae	Colwellia psychrerythraea	temperate
vOTU01000	Straboviridae	Mycoplasma pulmonis	temperate
vOTU01002	Straboviridae	Colwellia psychrerythraea	temperate
vOTU01003	unknown	Candidatus Hamiltonella defensa	temperate
vOTU01004	Herelleviridae	unknown	virulent
vOTU01005	unknown	Colwellia psychrerythraea	temperate
vOTU01007	unknown	Staphylococcus saprophyticus	virulent
vOTU01012	Salasmaviridae	Staphylococcus saprophyticus	virulent
vOTU01013	Guelinviridae	unknown	virulent
vOTU01017	unknown	Streptococcus gordonii	virulent
vOTU01018	Schitoviridae	Xanthomonas vesicatoria	virulent
vOTU01021	Salasmaviridae	unknown	virulent
vOTU01024	Casjensviridae	Colwellia psychrerythraea	virulent
vOTU01026	Straboviridae	Colwellia psychrerythraea	temperate
vOTU01027	unknown	Colwellia psychrerythraea	virulent
vOTU01030	Peduoviridae	Acinetobacter baumannii	temperate
vOTU01035	unknown	Lactobacillus fermentum	temperate
vOTU01041	unknown	Lactobacillus fermentum	temperate
vOTU01042	Salasmaviridae	Candidatus Hamiltonella defensa	virulent
vOTU01048	Ackermannviridae	Candidatus Hamiltonella defensa	temperate
vOTU01050	Salasmaviridae	Candidatus Pelagibacter ubique	temperate
vOTU01051	Ackermannviridae	Colwellia psychrerythraea	virulent
vOTU01052	Straboviridae	Candidatus Hamiltonella defensa	temperate
vOTU01053	Ackermannviridae	Roseobacter denitrificans	temperate
vOTU01054	Casjensviridae	Staphylococcus saprophyticus	temperate
vOTU01055	Chaseviridae	Streptococcus gordonii	temperate
vOTU01056	Chaseviridae	Dinoroseobacter shibae	temperate
vOTU01058	Peduoviridae	Lactobacillus johnsonii	temperate
vOTU01059	Casjensviridae	Candidatus Pelagibacter ubique	temperate
vOTU01063	Peduoviridae	Colwellia psychrerythraea	temperate
vOTU01064	unknown	Colwellia psychrerythraea	temperate
vOTU01068	Casjensviridae	Parabacteroides distasonis	virulent
vOTU01069	Chaseviridae	Candidatus Hamiltonella defensa	virulent
vOTU01070	Peduoviridae	Lactobacillus fermentum	temperate
vOTU01071	unknown	Phascolarctobacterium faecium	virulent
vOTU01073	Vilmaviridae	Candidatus Hamiltonella defensa	temperate
vOTU01075	Salasmaviridae	Colwellia psychrerythraea	temperate
vOTU01076	unknown	Colwellia psychrerythraea	temperate
vOTU01078	Herelleviridae	Candidatus Pelagibacter ubique	virulent
vOTU01080	Salasmaviridae	Dinoroseobacter shibae	temperate
vOTU01081	Salasmaviridae	Dinoroseobacter shibae	temperate
vOTU01082	Salasmaviridae	Colwellia psychrerythraea	temperate
vOTU01083	Schitoviridae	Colwellia psychrerythraea	virulent
vOTU01086	unknown	Clostridium perfringens	temperate
vOTU01087	Casjensviridae	Colwellia psychrerythraea	virulent
vOTU01088	Autographiviridae	Colwellia psychrerythraea	virulent
vOTU01093	Casjensviridae	Colwellia psychrerythraea	temperate
vOTU01099	Straboviridae	Staphylococcus saprophyticus	virulent
vOTU01100	unknown	Lactobacillus fermentum	virulent
vOTU01101	Salasmaviridae	Candidatus Hamiltonella defensa	virulent
vOTU01104	Herelleviridae	Colwellia psychrerythraea	virulent
vOTU01105	Casjensviridae	Lactobacillus fermentum	temperate
vOTU01107	unknown	Lactobacillus fermentum	temperate
vOTU01109	unknown	Colwellia psychrerythraea	virulent
vOTU01110	Peduoviridae	Streptococcus gordonii	virulent
vOTU01112	Ackermannviridae	Colwellia psychrerythraea	virulent
vOTU01113	Casjensviridae	Colwellia psychrerythraea	virulent
vOTU01115	Casjensviridae	Candidatus Hamiltonella defensa	temperate
vOTU01117	unknown	Staphylococcus saprophyticus	temperate
vOTU01118	unknown	Colwellia psychrerythraea	temperate
vOTU01120	Ackermannviridae	Clostridioides difficile	temperate
vOTU01123	Peduoviridae	Candidatus Hamiltonella defensa	temperate
vOTU01124	Drexlerviridae	Colwellia psychrerythraea	virulent
vOTU01125	Ackermannviridae	Lactobacillus fermentum	virulent
vOTU01126	Rountreeviridae	Candidatus Hamiltonella defensa	virulent
vOTU01128	Casjensviridae	Candidatus Hamiltonella defensa	virulent
vOTU01130	Salasmaviridae	Candidatus Hamiltonella defensa	virulent
vOTU01134	Autographiviridae	Candidatus Hamiltonella defensa	virulent
vOTU01135	Straboviridae	Candidatus Hamiltonella defensa	temperate
vOTU01137	Drexlerviridae	Colwellia psychrerythraea	temperate
vOTU01138	Casjensviridae	Candidatus Hamiltonella defensa	temperate
vOTU01140	Guelinviridae	Staphylococcus saprophyticus	temperate
vOTU01142	Casjensviridae	Candidatus Hamiltonella defensa	temperate
vOTU01147	Ackermannviridae	Lactobacillus fermentum	temperate
vOTU01148	Salasmaviridae	Colwellia psychrerythraea	virulent
vOTU01150	Schitoviridae	Colwellia psychrerythraea	virulent
vOTU01152	Ackermannviridae	Colwellia psychrerythraea	temperate
vOTU01154	unknown	Flavobacterium columnare	temperate
vOTU01155	Casjensviridae	Lactobacillus fermentum	temperate
vOTU01157	Straboviridae	Flavobacterium columnare	temperate
vOTU01158	Peduoviridae	Candidatus Hamiltonella defensa	virulent
vOTU01159	unknown	Clostridioides difficile	temperate
vOTU01160	Ackermannviridae	Candidatus Hamiltonella defensa	temperate
vOTU01164	Peduoviridae	Colwellia psychrerythraea	temperate
vOTU01165	Salasmaviridae	Dinoroseobacter shibae	temperate
vOTU01167	Straboviridae	Colwellia psychrerythraea	temperate
vOTU01169	unknown	unknown	temperate
vOTU01171	Salasmaviridae	unknown	virulent
vOTU01172	unknown	Streptococcus gordonii	temperate
vOTU01173	Chaseviridae	Colwellia psychrerythraea	temperate
vOTU01174	unknown	Candidatus Hamiltonella defensa	temperate
vOTU01175	Casjensviridae	Candidatus Hamiltonella defensa	temperate
vOTU01177	Herelleviridae	Lactococcus lactis	temperate
vOTU01179	unknown	Lactobacillus fermentum	temperate
vOTU01184	Herelleviridae	Flavobacterium columnare	virulent
vOTU01189	Straboviridae	Staphylococcus aureus	temperate
vOTU01190	Peduoviridae	Candidatus Pelagibacter ubique	temperate
vOTU01191	unknown	unknown	temperate
vOTU01193	Ackermannviridae	Streptococcus gordonii	temperate
vOTU01194	unknown	Mycoplasma pulmonis	temperate
vOTU01196	unknown	Colwellia psychrerythraea	temperate
vOTU01202	Salasmaviridae	Streptococcus thermophilus	virulent
vOTU01203	Drexlerviridae	Clostridioides difficile	temperate
vOTU01204	Straboviridae	Lactococcus lactis	temperate
vOTU01205	unknown	Bacteroides uniformis	virulent
vOTU01206	Peduoviridae	Colwellia psychrerythraea	temperate
vOTU01208	Ackermannviridae	Staphylococcus saprophyticus	virulent
vOTU01211	unknown	Streptomyces lividans	temperate
vOTU01215	unknown	Candidatus Hamiltonella defensa	temperate
vOTU01216	unknown	Staphylococcus saprophyticus	virulent
vOTU01217	Peduoviridae	Colwellia psychrerythraea	temperate
vOTU01218	Drexlerviridae	Lactobacillus plantarum	virulent
vOTU01219	Peduoviridae	Bacillus alcalophilus	virulent
vOTU01220	Peduoviridae	Colwellia psychrerythraea	temperate
vOTU01221	unknown	Lactobacillus delbrueckii	virulent
vOTU01222	Kyanoviridae	Lactobacillus fermentum	virulent
vOTU01224	Peduoviridae	Colwellia psychrerythraea	virulent
vOTU01229	unknown	Colwellia psychrerythraea	temperate
vOTU01230	Casjensviridae	Clostridioides difficile	temperate
vOTU01233	Casjensviridae	Candidatus Pelagibacter ubique	temperate
vOTU01234	Straboviridae	Mycoplasma pulmonis	temperate
vOTU01235	Salasmaviridae	Candidatus Hamiltonella defensa	temperate
vOTU01236	Peduoviridae	Colwellia psychrerythraea	temperate
vOTU01240	unknown	Colwellia psychrerythraea	virulent
vOTU01241	Peduoviridae	Streptococcus mutans	virulent
vOTU01242	Straboviridae	Candidatus Hamiltonella defensa	temperate
vOTU01244	Rountreeviridae	Streptococcus gordonii	virulent
vOTU01245	unknown	Mycoplasma pulmonis	temperate
vOTU01248	Peduoviridae	Lactobacillus fermentum	temperate
vOTU01249	Salasmaviridae	Colwellia psychrerythraea	virulent
vOTU01250	Ackermannviridae	Streptococcus gordonii	temperate
vOTU01251	unknown	Bacillus alcalophilus	temperate
vOTU01253	Casjensviridae	Colwellia psychrerythraea	temperate
vOTU01254	Peduoviridae	Colwellia psychrerythraea	temperate
vOTU01257	Peduoviridae	Lactococcus lactis	temperate
vOTU01264	Casjensviridae	Bacillus halmapalus	temperate
vOTU01265	no_family_avaliable(NC_047912)	Clostridioides difficile	temperate
vOTU01266	Mesyanzhinovviridae	Mycoplasma pulmonis	temperate
vOTU01267	Salasmaviridae	Lactobacillus crispatus	virulent
vOTU01268	unknown	Staphylococcus saprophyticus	virulent
vOTU01269	Casjensviridae	Colwellia psychrerythraea	temperate
vOTU01270	unknown	Clostridioides difficile	temperate
vOTU01272	Peduoviridae	Colwellia psychrerythraea	temperate
vOTU01273	Straboviridae	Colwellia psychrerythraea	virulent
vOTU01274	Peduoviridae	Lactobacillus fermentum	virulent
vOTU01276	Chaseviridae	Candidatus Hamiltonella defensa	virulent
vOTU01277	Drexlerviridae	Candidatus Pelagibacter ubique	temperate
vOTU01281	Autographiviridae	Colwellia psychrerythraea	virulent
vOTU01282	Peduoviridae	Candidatus Hamiltonella defensa	temperate
vOTU01287	Straboviridae	Weissella cibaria	virulent
vOTU01290	Ackermannviridae	Colwellia psychrerythraea	virulent
vOTU01292	Peduoviridae	Colwellia psychrerythraea	virulent
vOTU01293	unknown	Candidatus Hamiltonella defensa	virulent
vOTU01294	Salasmaviridae	unknown	virulent
vOTU01296	Ackermannviridae	Candidatus Hamiltonella defensa	virulent
vOTU01297	Casjensviridae	Colwellia psychrerythraea	temperate
vOTU01298	unknown	Mycoplasma pulmonis	temperate
vOTU01300	Salasmaviridae	Colwellia psychrerythraea	temperate
vOTU01303	Ackermannviridae	Colwellia psychrerythraea	temperate
vOTU01304	Casjensviridae	Streptococcus mutans	temperate
vOTU01307	unknown	Burkholderia thailandensis	temperate
vOTU01309	Peduoviridae	Colwellia psychrerythraea	temperate
vOTU01310	Chaseviridae	Lactobacillus plantarum	virulent
vOTU01311	Casjensviridae	Staphylococcus saprophyticus	temperate
vOTU01312	Salasmaviridae	Lactobacillus fermentum	temperate
vOTU01313	Autographiviridae	Colwellia psychrerythraea	virulent
vOTU01315	Chaseviridae	Colwellia psychrerythraea	virulent
vOTU01316	Peduoviridae	Colwellia psychrerythraea	virulent
vOTU01317	unknown	Streptomyces avermitilis	temperate
vOTU01318	Peduoviridae	Candidatus Hamiltonella defensa	virulent
vOTU01320	Salasmaviridae	Flavobacterium columnare	temperate
vOTU01322	Peduoviridae	Candidatus Hamiltonella defensa	temperate
vOTU01324	unknown	unknown	virulent
vOTU01325	Straboviridae	Colwellia psychrerythraea	temperate
vOTU01328	Straboviridae	Cutibacterium acnes	temperate
vOTU01330	unknown	unknown	virulent
vOTU01334	unknown	Burkholderia cepacia	virulent
vOTU01336	unknown	Colwellia psychrerythraea	virulent
vOTU01338	Peduoviridae	Lactobacillus fermentum	temperate
vOTU01339	Peduoviridae	Clavibacter michiganensis	temperate
vOTU01342	Casjensviridae	Listeria monocytogenes	virulent
vOTU01344	Ackermannviridae	Candidatus Hamiltonella defensa	virulent
vOTU01352	Chaseviridae	Candidatus Pelagibacter ubique	temperate
vOTU01359	Drexlerviridae	Colwellia psychrerythraea	temperate
vOTU01361	Ackermannviridae	Colwellia psychrerythraea	temperate
vOTU01362	Ackermannviridae	Colwellia psychrerythraea	temperate
vOTU01365	Casjensviridae	Staphylococcus saprophyticus	temperate
vOTU01366	Peduoviridae	Colwellia psychrerythraea	temperate
vOTU01371	Ackermannviridae	Candidatus Hamiltonella defensa	temperate
vOTU01373	unknown	Candidatus Hamiltonella defensa	virulent
vOTU01375	unknown	Clostridioides difficile	temperate
vOTU01376	unknown	Staphylococcus saprophyticus	temperate
vOTU01378	unknown	Candidatus Hamiltonella defensa	temperate
vOTU01380	unknown	Colwellia psychrerythraea	virulent
vOTU01381	unknown	Staphylococcus saprophyticus	temperate
vOTU01382	unknown	Parabacteroides distasonis	virulent
vOTU01384	no_family_avaliable(NC_047912)	Colwellia psychrerythraea	temperate
vOTU01385	Peduoviridae	Burkholderia thailandensis	virulent
vOTU01387	unknown	Streptococcus gordonii	temperate
vOTU01392	no_family_avaliable(NC_055004)	Mycoplasma pulmonis	virulent
vOTU01396	Ackermannviridae	Clostridium perfringens	temperate
vOTU01400	Herelleviridae	Bdellovibrio bacteriovorus	temperate
vOTU01401	Salasmaviridae	Colwellia psychrerythraea	temperate
vOTU01402	Peduoviridae	Candidatus Hamiltonella defensa	virulent
vOTU01404	Peduoviridae	Candidatus Hamiltonella defensa	virulent
vOTU01409	Straboviridae	Staphylococcus saprophyticus	virulent
vOTU01410	Straboviridae	Staphylococcus saprophyticus	virulent
vOTU01416	Salasmaviridae	Colwellia psychrerythraea	virulent
vOTU01418	Peduoviridae	Colwellia psychrerythraea	temperate
vOTU01419	Salasmaviridae	Candidatus Hamiltonella defensa	temperate
vOTU01422	Salasmaviridae	Flavobacterium columnare	virulent
vOTU01424	Salasmaviridae	Staphylococcus saprophyticus	virulent
vOTU01428	Straboviridae	Flavobacterium columnare	temperate
vOTU01429	Guelinviridae	Candidatus Pelagibacter ubique	temperate
vOTU01431	unknown	Colwellia psychrerythraea	temperate
vOTU01433	unknown	Mycoplasma pulmonis	temperate
vOTU01434	Peduoviridae	Colwellia psychrerythraea	temperate
vOTU01436	no_family_avaliable(NC_011222)	Bacteroides fragilis	virulent
vOTU01438	Peduoviridae	Colwellia psychrerythraea	virulent
vOTU01439	Casjensviridae	Colwellia psychrerythraea	virulent
vOTU01440	unknown	Candidatus Hamiltonella defensa	temperate
vOTU01441	Straboviridae	Colwellia psychrerythraea	temperate
vOTU01443	Casjensviridae	Lactobacillus fermentum	temperate
vOTU01445	unknown	Colwellia psychrerythraea	virulent
vOTU01449	unknown	Staphylococcus aureus	temperate
vOTU01450	Peduoviridae	Colwellia psychrerythraea	temperate
vOTU01451	Drexlerviridae	Mycoplasma pulmonis	virulent
vOTU01452	unknown	Colwellia psychrerythraea	virulent
vOTU01453	Straboviridae	Colwellia psychrerythraea	temperate
vOTU01457	unknown	Streptococcus mutans	virulent
vOTU01459	Casjensviridae	Bacteroides fragilis	temperate
vOTU01460	unknown	Clostridioides difficile	temperate
vOTU01462	Herelleviridae	Candidatus Hamiltonella defensa	temperate
vOTU01465	Casjensviridae	Streptococcus mutans	temperate
vOTU01467	Chaseviridae	Colwellia psychrerythraea	virulent
vOTU01469	unknown	Senegalimassilia anaerobia	temperate
vOTU01472	Vilmaviridae	Dinoroseobacter shibae	virulent
vOTU01473	Peduoviridae	Colwellia psychrerythraea	virulent
vOTU01474	unknown	Streptococcus gordonii	temperate
vOTU01476	unknown	Lactobacillus fermentum	virulent
vOTU01479	Casjensviridae	Candidatus Hamiltonella defensa	temperate
vOTU01483	unknown	Colwellia psychrerythraea	virulent
vOTU01486	Straboviridae	Candidatus Hamiltonella defensa	virulent
vOTU01487	Salasmaviridae	Candidatus Hamiltonella defensa	virulent
vOTU01489	unknown	Bacillus alcalophilus	temperate
vOTU01490	Drexlerviridae	Colwellia psychrerythraea	virulent
vOTU01491	unknown	Colwellia psychrerythraea	temperate
vOTU01493	Chaseviridae	Candidatus Hamiltonella defensa	temperate
vOTU01494	Salasmaviridae	Lactococcus lactis	virulent
vOTU01498	Demerecviridae	Staphylococcus saprophyticus	virulent
vOTU01499	Casjensviridae	Croceibacter atlanticus	temperate
vOTU01505	Casjensviridae	Staphylococcus aureus	temperate
vOTU01507	unknown	Colwellia psychrerythraea	temperate
vOTU01509	unknown	Acinetobacter baumannii	virulent
vOTU01513	Casjensviridae	Clostridium perfringens	temperate
vOTU01516	Peduoviridae	Streptococcus gordonii	temperate
vOTU01517	Drexlerviridae	Staphylococcus saprophyticus	temperate
vOTU01518	Straboviridae	Clostridioides difficile	temperate
vOTU01520	Peduoviridae	Listeria monocytogenes	temperate
vOTU01522	Ackermannviridae	Clostridium perfringens	temperate
vOTU01523	Ackermannviridae	Lactococcus lactis	temperate
vOTU01525	Chaseviridae	Candidatus Hamiltonella defensa	temperate
vOTU01526	Guelinviridae	Clostridium sporogenes	virulent
vOTU01527	Casjensviridae	Colwellia psychrerythraea	temperate
vOTU01529	Straboviridae	Staphylococcus saprophyticus	temperate
vOTU01534	Herelleviridae	Cellulophaga baltica	virulent
vOTU01535	Peduoviridae	Lactobacillus fermentum	virulent
vOTU01539	Peduoviridae	Colwellia psychrerythraea	temperate
vOTU01540	unknown	Candidatus Hamiltonella defensa	temperate
vOTU01553	unknown	Streptococcus mutans	temperate
vOTU01558	unknown	Colwellia psychrerythraea	temperate
vOTU01562	Drexlerviridae	Trichormus variabilis	temperate
vOTU01564	Peduoviridae	Vibrio cholerae	virulent
vOTU01565	Salasmaviridae	Colwellia psychrerythraea	virulent
vOTU01569	unknown	Clostridium perfringens	temperate
vOTU01570	unknown	Bifidobacterium adolescentis	virulent
vOTU01571	Ackermannviridae	Candidatus Hamiltonella defensa	temperate
vOTU01572	Herelleviridae	Candidatus Hamiltonella defensa	temperate
vOTU01573	Straboviridae	Flavobacterium columnare	virulent
vOTU01574	Casjensviridae	Colwellia psychrerythraea	temperate
vOTU01576	Peduoviridae	Lactobacillus fermentum	virulent
vOTU01579	Peduoviridae	Lactobacillus fermentum	temperate
vOTU01581	unknown	Colwellia psychrerythraea	temperate
vOTU01583	Casjensviridae	Colwellia psychrerythraea	virulent
vOTU01584	Ackermannviridae	Colwellia psychrerythraea	temperate
vOTU01586	Ackermannviridae	Candidatus Hamiltonella defensa	virulent
vOTU01587	Straboviridae	Lactobacillus fermentum	temperate
vOTU01589	Peduoviridae	Colwellia psychrerythraea	virulent
vOTU01592	Mesyanzhinovviridae	Colwellia psychrerythraea	virulent
vOTU01595	Salasmaviridae	Candidatus Hamiltonella defensa	virulent
vOTU01598	Ackermannviridae	Candidatus Hamiltonella defensa	temperate
vOTU01599	unknown	Streptococcus mutans	temperate
vOTU01600	Casjensviridae	Candidatus Hamiltonella defensa	temperate
vOTU01602	unknown	unknown	temperate
vOTU01604	Peduoviridae	Colwellia psychrerythraea	virulent
vOTU01607	Guelinviridae	Flavobacterium columnare	virulent
vOTU01611	Salasmaviridae	Streptococcus pneumoniae	virulent
vOTU01613	unknown	Colwellia psychrerythraea	virulent
vOTU01614	unknown	Colwellia psychrerythraea	temperate
vOTU01615	unknown	Colwellia psychrerythraea	virulent
vOTU01619	Peduoviridae	Candidatus Hamiltonella defensa	temperate
vOTU01621	unknown	Mycoplasma pulmonis	temperate
vOTU01622	unknown	Candidatus Pelagibacter ubique	temperate
vOTU01623	unknown	Synechococcus sp. CB0101	temperate
vOTU01624	Straboviridae	Lactobacillus gasseri	virulent
vOTU01625	Chaseviridae	Candidatus Hamiltonella defensa	virulent
vOTU01626	unknown	Candidatus Hamiltonella defensa	temperate
vOTU01629	Straboviridae	Erysipelothrix rhusiopathiae	temperate
vOTU01630	Peduoviridae	Candidatus Hamiltonella defensa	virulent
vOTU01631	Peduoviridae	Staphylococcus saprophyticus	temperate
vOTU01633	unknown	Candidatus Pelagibacter ubique	virulent
vOTU01635	Straboviridae	Streptococcus pyogenes	temperate
vOTU01636	Peduoviridae	Lactobacillus fermentum	temperate
vOTU01639	Demerecviridae	Candidatus Hamiltonella defensa	temperate
vOTU01641	Ackermannviridae	Candidatus Hamiltonella defensa	virulent
vOTU01643	unknown	Colwellia psychrerythraea	virulent
vOTU01646	Straboviridae	Chlamydia abortus	virulent
vOTU01647	Ackermannviridae	Candidatus Pelagibacter ubique	temperate
vOTU01648	Salasmaviridae	Clostridium perfringens	temperate
vOTU01651	Straboviridae	Colwellia psychrerythraea	temperate
vOTU01656	Casjensviridae	Colwellia psychrerythraea	temperate
vOTU01657	Drexlerviridae	Colwellia psychrerythraea	virulent
vOTU01661	Salasmaviridae	Colwellia psychrerythraea	virulent
vOTU01662	Schitoviridae	unknown	virulent
vOTU01663	Ackermannviridae	Croceibacter atlanticus	virulent
vOTU01664	Peduoviridae	Lactobacillus fermentum	virulent
vOTU01665	Salasmaviridae	Staphylococcus saprophyticus	virulent
vOTU01666	Peduoviridae	Lactobacillus fermentum	temperate
vOTU01667	Peduoviridae	Colwellia psychrerythraea	virulent
vOTU01668	Autographiviridae	Colwellia psychrerythraea	virulent
vOTU01672	unknown	Colwellia psychrerythraea	temperate
vOTU01674	unknown	Lactobacillus fermentum	temperate
vOTU01676	Peduoviridae	Candidatus Hamiltonella defensa	temperate
vOTU01677	Casjensviridae	Dinoroseobacter shibae	temperate
vOTU01679	unknown	Flavobacterium columnare	temperate
vOTU01680	Mesyanzhinovviridae	Candidatus Hamiltonella defensa	virulent
vOTU01683	Mesyanzhinovviridae	Staphylococcus saprophyticus	virulent
vOTU01684	Peduoviridae	Aggregatibacter actinomycetemcomitans	temperate
vOTU01686	Peduoviridae	Burkholderia pyrrocinia	temperate
vOTU01687	Straboviridae	Colwellia psychrerythraea	temperate
vOTU01688	Straboviridae	Acinetobacter baumannii	temperate
vOTU01689	unknown	Lactobacillus fermentum	virulent
vOTU01691	Straboviridae	Flavobacterium columnare	virulent
vOTU01692	Straboviridae	Clostridioides difficile	temperate
vOTU01694	Salasmaviridae	Dinoroseobacter shibae	virulent
vOTU01697	Ackermannviridae	Colwellia psychrerythraea	temperate
vOTU01698	unknown	Lactobacillus fermentum	temperate
vOTU01699	Peduoviridae	Colwellia psychrerythraea	temperate
vOTU01700	Peduoviridae	Vibrio cholerae	virulent
vOTU01704	Casjensviridae	Candidatus Hamiltonella defensa	virulent
vOTU01706	Mesyanzhinovviridae	Streptococcus gordonii	temperate
vOTU01707	Drexlerviridae	Streptococcus mitis	temperate
vOTU01708	Zobellviridae	Candidatus Hamiltonella defensa	virulent
vOTU01710	unknown	Clostridioides difficile	temperate
vOTU01711	unknown	Colwellia psychrerythraea	temperate
vOTU01715	Kyanoviridae	Colwellia psychrerythraea	virulent
vOTU01718	Orlajensenviridae	Colwellia psychrerythraea	temperate
vOTU01720	unknown	Mycoplasma pulmonis	temperate
vOTU01722	Peduoviridae	Colwellia psychrerythraea	temperate
vOTU01723	Vilmaviridae	Cellulophaga baltica	virulent
vOTU01726	Casjensviridae	Colwellia psychrerythraea	virulent
vOTU01730	Casjensviridae	Dinoroseobacter shibae	temperate
vOTU01731	Ackermannviridae	Clostridioides difficile	temperate
vOTU01733	Salasmaviridae	Staphylococcus saprophyticus	virulent
vOTU01735	Casjensviridae	Lactobacillus fermentum	temperate
vOTU01737	Salasmaviridae	Dinoroseobacter shibae	temperate
vOTU01740	Herelleviridae	Staphylococcus saprophyticus	temperate
vOTU01741	Straboviridae	Mycoplasma pulmonis	temperate
vOTU01743	Drexlerviridae	Colwellia psychrerythraea	temperate
vOTU01744	Peduoviridae	Lactobacillus plantarum	virulent
vOTU01745	unknown	Colwellia psychrerythraea	virulent
vOTU01747	Peduoviridae	Candidatus Hamiltonella defensa	temperate
vOTU01749	unknown	Bacillus halmapalus	virulent
vOTU01750	Peduoviridae	Streptococcus mutans	virulent
vOTU01752	Straboviridae	Lactobacillus fermentum	temperate
vOTU01753	unknown	Escherichia coli	virulent
vOTU01755	Peduoviridae	Microcystis aeruginosa	virulent
vOTU01756	Salasmaviridae	unknown	virulent
vOTU01757	Mesyanzhinovviridae	Colwellia psychrerythraea	temperate
vOTU01759	Drexlerviridae	Mycoplasma pulmonis	temperate
vOTU01760	Guelinviridae	Flavobacterium columnare	virulent
vOTU01761	Peduoviridae	Candidatus Hamiltonella defensa	temperate
vOTU01763	Peduoviridae	Colwellia psychrerythraea	temperate
vOTU01764	Salasmaviridae	Staphylococcus saprophyticus	virulent
vOTU01766	unknown	Candidatus Pelagibacter ubique	virulent
vOTU01768	Chaseviridae	Staphylococcus saprophyticus	temperate
vOTU01769	Straboviridae	Dinoroseobacter shibae	virulent
vOTU01772	unknown	Bifidobacterium adolescentis	virulent
vOTU01774	unknown	Lactobacillus fermentum	virulent
vOTU01777	Salasmaviridae	Colwellia psychrerythraea	virulent
vOTU01779	Salasmaviridae	unknown	virulent
vOTU01784	unknown	Colwellia psychrerythraea	temperate
vOTU01785	Straboviridae	Streptococcus gordonii	virulent
vOTU01786	Casjensviridae	Parabacteroides distasonis	virulent
vOTU01789	unknown	Colwellia psychrerythraea	temperate
vOTU01793	unknown	Clostridioides difficile	temperate
vOTU01794	Peduoviridae	Colwellia psychrerythraea	temperate
vOTU01795	Peduoviridae	Colwellia psychrerythraea	virulent
vOTU01796	Straboviridae	Clostridium perfringens	temperate
vOTU01797	Peduoviridae	Lactobacillus fermentum	virulent
vOTU01807	Casjensviridae	Candidatus Pelagibacter ubique	temperate
vOTU01808	Herelleviridae	Acidianus hospitalis	virulent
vOTU01809	Straboviridae	Clostridium perfringens	temperate
vOTU01810	Straboviridae	Colwellia psychrerythraea	temperate
vOTU01812	Ackermannviridae	Streptococcus gordonii	temperate
vOTU01813	unknown	Colwellia psychrerythraea	temperate
vOTU01814	Salasmaviridae	Candidatus Pelagibacter ubique	virulent
vOTU01815	Chaseviridae	Colwellia psychrerythraea	virulent
vOTU01817	unknown	Clostridioides difficile	virulent
vOTU01818	Drexlerviridae	Mycoplasma pulmonis	temperate
vOTU01819	Straboviridae	Lactobacillus fermentum	temperate
vOTU01820	unknown	Colwellia psychrerythraea	temperate
vOTU01821	Salasmaviridae	Cellulophaga baltica	temperate
vOTU01822	Salasmaviridae	Weissella cibaria	temperate
vOTU01823	Casjensviridae	Colwellia psychrerythraea	temperate
vOTU01824	Salasmaviridae	Porphyromonas gulae	virulent
vOTU01825	Peduoviridae	Lactobacillus fermentum	virulent
vOTU01827	unknown	Streptococcus gordonii	temperate
vOTU01829	Salasmaviridae	Staphylococcus saprophyticus	virulent
vOTU01830	Straboviridae	Colwellia psychrerythraea	virulent
vOTU01831	Ackermannviridae	Candidatus Pelagibacter ubique	temperate
vOTU01832	unknown	Clostridioides difficile	temperate
vOTU01835	unknown	Colwellia psychrerythraea	temperate
vOTU01836	Ackermannviridae	Colwellia psychrerythraea	temperate
vOTU01838	unknown	Rhodobacter capsulatus	virulent
vOTU01839	Mesyanzhinovviridae	Staphylococcus saprophyticus	temperate
vOTU01841	unknown	Colwellia psychrerythraea	temperate
vOTU01843	Straboviridae	Parabacteroides distasonis	virulent
vOTU01844	Straboviridae	Lactobacillus fermentum	temperate
vOTU01849	Schitoviridae	Candidatus Pelagibacter ubique	virulent
vOTU01853	unknown	Parabacteroides merdae	virulent
vOTU01856	Salasmaviridae	Flavobacterium columnare	virulent
vOTU01857	unknown	Lactobacillus fermentum	virulent
vOTU01862	unknown	Candidatus Hamiltonella defensa	temperate
vOTU01867	unknown	Candidatus Pelagibacter ubique	temperate
vOTU01870	unknown	Candidatus Pelagibacter ubique	temperate
vOTU01873	Drexlerviridae	Candidatus Hamiltonella defensa	virulent
vOTU01874	Salasmaviridae	Colwellia psychrerythraea	virulent
vOTU01876	Salasmaviridae	Candidatus Hamiltonella defensa	temperate
vOTU01877	unknown	unknown	temperate
vOTU01878	Peduoviridae	Candidatus Hamiltonella defensa	virulent
vOTU01879	Chaseviridae	Colwellia psychrerythraea	temperate
vOTU01881	Straboviridae	Colwellia psychrerythraea	temperate
vOTU01882	Mesyanzhinovviridae	Colwellia psychrerythraea	temperate
vOTU01884	Peduoviridae	Candidatus Pelagibacter ubique	temperate
vOTU01885	unknown	Staphylococcus saprophyticus	virulent
vOTU01886	Peduoviridae	Clavibacter michiganensis	temperate
vOTU01888	Salasmaviridae	Lactobacillus fermentum	virulent
vOTU01889	unknown	Candidatus Hamiltonella defensa	temperate
vOTU01890	Ackermannviridae	Colwellia psychrerythraea	temperate
vOTU01891	unknown	Staphylococcus haemolyticus	temperate
vOTU01892	Straboviridae	Streptococcus mutans	virulent
vOTU01894	Drexlerviridae	Colwellia psychrerythraea	temperate
vOTU01895	Drexlerviridae	Flavobacterium columnare	virulent
vOTU01897	Drexlerviridae	Streptococcus gordonii	temperate
vOTU01899	Casjensviridae	Parabacteroides distasonis	virulent
vOTU01900	Casjensviridae	Candidatus Hamiltonella defensa	temperate
vOTU01906	unknown	Candidatus Hamiltonella defensa	temperate
vOTU01908	unknown	Candidatus Hamiltonella defensa	temperate
vOTU01909	Peduoviridae	Colwellia psychrerythraea	temperate
vOTU01911	Salasmaviridae	Flavobacterium columnare	virulent
vOTU01912	Casjensviridae	Candidatus Hamiltonella defensa	temperate
vOTU01914	unknown	Parabacteroides merdae	virulent
vOTU01915	Drexlerviridae	Lactobacillus fermentum	temperate
vOTU01917	Casjensviridae	Candidatus Pelagibacter ubique	temperate
vOTU01922	Herelleviridae	Lactobacillus plantarum	virulent
vOTU01923	Chaseviridae	Clostridium perfringens	temperate
vOTU01924	Casjensviridae	Mycoplasma pulmonis	temperate
vOTU01925	Straboviridae	Colwellia psychrerythraea	temperate
vOTU01928	Peduoviridae	Colwellia psychrerythraea	temperate
vOTU01929	Peduoviridae	Candidatus Hamiltonella defensa	virulent
vOTU01930	Peduoviridae	Colwellia psychrerythraea	temperate
vOTU01931	unknown	Mycobacteroides abscessus	temperate
vOTU01933	unknown	Bacteroides vulgatus	virulent
vOTU01934	Straboviridae	Streptococcus pneumoniae	temperate
vOTU01936	Zierdtviridae	Colwellia psychrerythraea	virulent
vOTU01942	Casjensviridae	Colwellia psychrerythraea	virulent
vOTU01943	Casjensviridae	Colwellia psychrerythraea	temperate
vOTU01944	Casjensviridae	Colwellia psychrerythraea	temperate
vOTU01945	Herelleviridae	Lactobacillus jensenii	virulent
vOTU01950	Chaseviridae	Colwellia psychrerythraea	virulent
vOTU01952	Peduoviridae	Candidatus Hamiltonella defensa	temperate
vOTU01953	unknown	Colwellia psychrerythraea	temperate
vOTU01954	Ackermannviridae	Colwellia psychrerythraea	temperate
vOTU01956	unknown	Candidatus Pelagibacter ubique	virulent
vOTU01957	Casjensviridae	Enterococcus faecalis	virulent
vOTU01960	unknown	unknown	virulent
vOTU01961	unknown	Chlamydia abortus	virulent
vOTU01966	Straboviridae	Colwellia psychrerythraea	temperate
vOTU01971	Casjensviridae	Colwellia psychrerythraea	temperate
vOTU01972	Straboviridae	Lactobacillus fermentum	temperate
vOTU01975	Straboviridae	Staphylococcus saprophyticus	temperate
vOTU01976	Salasmaviridae	Lactobacillus gasseri	virulent
vOTU01977	unknown	Candidatus Hamiltonella defensa	temperate
vOTU01979	Ackermannviridae	Candidatus Hamiltonella defensa	virulent
vOTU01980	unknown	Colwellia psychrerythraea	virulent
vOTU01981	unknown	Candidatus Hamiltonella defensa	virulent
vOTU01983	Autographiviridae	Dinoroseobacter shibae	virulent
vOTU01984	Drexlerviridae	Lactobacillus fermentum	temperate
vOTU01985	Salasmaviridae	Candidatus Hamiltonella defensa	temperate
vOTU01986	unknown	Lactobacillus delbrueckii	virulent
vOTU01990	Peduoviridae	Staphylococcus saprophyticus	temperate
vOTU01991	unknown	Lactobacillus fermentum	temperate
vOTU01992	unknown	Candidatus Hamiltonella defensa	temperate
vOTU01994	unknown	Clostridium perfringens	temperate
vOTU01995	Schitoviridae	unknown	virulent
vOTU01996	Ackermannviridae	Kitasatospora aureofaciens	temperate
vOTU01997	unknown	Colwellia psychrerythraea	virulent
vOTU01998	Casjensviridae	Colwellia psychrerythraea	temperate
vOTU01999	Ackermannviridae	Colwellia psychrerythraea	temperate
vOTU02000	unknown	unknown	virulent
vOTU02002	Peduoviridae	Lactobacillus fermentum	temperate
vOTU02003	Straboviridae	Colwellia psychrerythraea	temperate
vOTU02004	Casjensviridae	Staphylococcus saprophyticus	temperate
vOTU02014	Ackermannviridae	Candidatus Pelagibacter ubique	temperate
vOTU02022	unknown	unknown	virulent
vOTU02024	Salasmaviridae	Colwellia psychrerythraea	virulent
vOTU02025	Casjensviridae	Colwellia psychrerythraea	temperate
vOTU02027	Peduoviridae	Colwellia psychrerythraea	virulent
vOTU02029	Salasmaviridae	Candidatus Pelagibacter ubique	temperate
vOTU02030	Peduoviridae	Candidatus Hamiltonella defensa	temperate
vOTU02031	Peduoviridae	Synechococcus sp. WH 8109	temperate
vOTU02033	Salasmaviridae	Colwellia psychrerythraea	virulent
vOTU02034	unknown	Bacteroides sp. OM08-17BH	virulent
vOTU02038	unknown	Colwellia psychrerythraea	virulent
vOTU02039	Straboviridae	Colwellia psychrerythraea	temperate
vOTU02045	unknown	Streptococcus pyogenes	temperate
vOTU02046	Salasmaviridae	Streptococcus gordonii	virulent
vOTU02051	Drexlerviridae	Candidatus Hamiltonella defensa	temperate
vOTU02056	unknown	Colwellia psychrerythraea	temperate
vOTU02057	Ackermannviridae	Candidatus Hamiltonella defensa	temperate
vOTU02060	Straboviridae	Colwellia psychrerythraea	temperate
vOTU02061	Peduoviridae	Colwellia psychrerythraea	temperate
vOTU02062	Casjensviridae	Colwellia psychrerythraea	temperate
vOTU02064	unknown	Parabacteroides merdae	temperate
vOTU02065	Casjensviridae	Candidatus Hamiltonella defensa	virulent
vOTU02066	Ackermannviridae	Staphylococcus saprophyticus	virulent
vOTU02067	unknown	unknown	virulent
vOTU02068	no_family_avaliable(NC_001609)	Flavobacterium columnare	temperate
vOTU02071	Straboviridae	Candidatus Pelagibacter ubique	temperate
vOTU02073	Drexlerviridae	Clostridioides difficile	temperate
vOTU02074	Casjensviridae	Staphylococcus saprophyticus	temperate
vOTU02075	Peduoviridae	Bacillus alcalophilus	temperate
vOTU02076	Herelleviridae	Staphylococcus saprophyticus	virulent
vOTU02077	Casjensviridae	Streptococcus gordonii	temperate
vOTU02078	Peduoviridae	Colwellia psychrerythraea	virulent
vOTU02079	Casjensviridae	Parabacteroides merdae	virulent
vOTU02081	Straboviridae	Candidatus Hamiltonella defensa	temperate
vOTU02082	Salasmaviridae	Colwellia psychrerythraea	virulent
vOTU02084	Salasmaviridae	Lactobacillus fermentum	virulent
vOTU02086	Peduoviridae	Colwellia psychrerythraea	temperate
vOTU02089	unknown	Streptococcus gordonii	temperate
vOTU02090	Herelleviridae	Cellulophaga baltica	virulent
vOTU02095	Salasmaviridae	Candidatus Hamiltonella defensa	temperate
vOTU02098	no_family_avaliable(NC_055875)	Cellulophaga baltica	virulent
vOTU02101	Peduoviridae	Vibrio cholerae	virulent
vOTU02103	unknown	Lactobacillus fermentum	temperate
vOTU02104	Straboviridae	Streptococcus mutans	temperate
vOTU02109	Peduoviridae	Colwellia psychrerythraea	temperate
vOTU02110	Casjensviridae	Lactobacillus fermentum	temperate
vOTU02111	no_family_avaliable(NC_005344)	Colwellia psychrerythraea	temperate
vOTU02112	Salasmaviridae	Colwellia psychrerythraea	temperate
vOTU02114	unknown	Colwellia psychrerythraea	temperate
vOTU02115	Salasmaviridae	Colwellia psychrerythraea	virulent
vOTU02117	Straboviridae	Colwellia psychrerythraea	virulent
vOTU02118	Straboviridae	Clostridium perfringens	temperate
vOTU02119	Peduoviridae	Clavibacter michiganensis	temperate
vOTU02121	Casjensviridae	Lactobacillus jensenii	temperate
vOTU02124	unknown	Clostridium perfringens	temperate
vOTU02126	Casjensviridae	Streptococcus gordonii	temperate
vOTU02127	unknown	unknown	temperate
vOTU02129	Peduoviridae	Colwellia psychrerythraea	temperate
vOTU02131	unknown	Colwellia psychrerythraea	temperate
vOTU02132	Salasmaviridae	Candidatus Hamiltonella defensa	virulent
vOTU02133	Peduoviridae	Streptococcus gordonii	temperate
vOTU02134	unknown	Streptococcus mutans	temperate
vOTU02135	Zierdtviridae	Mycoplasma pulmonis	virulent
vOTU02136	Straboviridae	Candidatus Pelagibacter ubique	temperate
vOTU02137	unknown	Streptococcus gordonii	temperate
vOTU02138	unknown	Pseudomonas aeruginosa	temperate
vOTU02139	Herelleviridae	Staphylococcus saprophyticus	virulent
vOTU02144	Salasmaviridae	Candidatus Pelagibacter ubique	virulent
vOTU02146	Salasmaviridae	Staphylococcus saprophyticus	virulent
vOTU02147	no_family_avaliable(NC_047912)	Colwellia psychrerythraea	temperate
vOTU02148	Casjensviridae	Colwellia psychrerythraea	temperate
vOTU02149	Peduoviridae	Lactobacillus fermentum	temperate
vOTU02151	Salasmaviridae	Colwellia psychrerythraea	virulent
vOTU02154	Straboviridae	Rhodococcus hoagii	virulent
vOTU02156	Casjensviridae	Colwellia psychrerythraea	temperate
vOTU02157	unknown	Clostridium perfringens	temperate
vOTU02163	Herelleviridae	Colwellia psychrerythraea	temperate
vOTU02164	Straboviridae	Candidatus Pelagibacter ubique	virulent
vOTU02165	Casjensviridae	Colwellia psychrerythraea	temperate
vOTU02167	unknown	Colwellia psychrerythraea	virulent
vOTU02171	Chaseviridae	Candidatus Hamiltonella defensa	temperate
vOTU02172	Casjensviridae	Candidatus Pelagibacter ubique	temperate
vOTU02174	unknown	Candidatus Hamiltonella defensa	temperate
vOTU02181	Straboviridae	Candidatus Pelagibacter ubique	virulent
vOTU02182	unknown	Dinoroseobacter shibae	temperate
vOTU02183	Straboviridae	Clostridioides difficile	temperate
vOTU02184	unknown	Clostridium perfringens	temperate
vOTU02186	Straboviridae	Bacillus alcalophilus	temperate
vOTU02189	Salasmaviridae	Staphylococcus haemolyticus	virulent
vOTU02190	Straboviridae	Bacillus halmapalus	temperate
vOTU02192	unknown	Candidatus Hamiltonella defensa	virulent
vOTU02194	Peduoviridae	Flavobacterium columnare	temperate
vOTU02195	unknown	Candidatus Hamiltonella defensa	virulent
vOTU02196	unknown	Lactobacillus fermentum	temperate
vOTU02197	Ackermannviridae	Clostridium tetani	temperate
vOTU02206	unknown	Streptococcus gordonii	virulent
vOTU02207	Salasmaviridae	unknown	virulent
vOTU02208	Salasmaviridae	Colwellia psychrerythraea	virulent
vOTU02210	unknown	Candidatus Hamiltonella defensa	temperate
vOTU02211	unknown	Clostridioides difficile	temperate
vOTU02213	Herelleviridae	Parabacteroides merdae	virulent
vOTU02215	unknown	Mycoplasma pulmonis	temperate
vOTU02219	unknown	Clostridioides difficile	temperate
vOTU02220	Straboviridae	Candidatus Hamiltonella defensa	temperate
vOTU02222	Casjensviridae	Streptococcus mutans	temperate
vOTU02223	Peduoviridae	Lactobacillus fermentum	virulent
vOTU02225	unknown	Flavobacterium psychrophilum	virulent
vOTU02228	unknown	Bacteroides fragilis	temperate
vOTU02229	unknown	Candidatus Hamiltonella defensa	virulent
vOTU02232	unknown	Colwellia psychrerythraea	temperate
vOTU02236	Casjensviridae	Streptococcus gordonii	virulent
vOTU02237	Ackermannviridae	Mycoplasma pulmonis	temperate
vOTU02238	Straboviridae	Flavobacterium columnare	virulent
vOTU02239	Herelleviridae	Lactobacillus fermentum	temperate
vOTU02240	Casjensviridae	Colwellia psychrerythraea	virulent
vOTU02241	Straboviridae	Synechococcus sp. WH 7805	temperate
vOTU02242	Salasmaviridae	Flavobacterium columnare	virulent
vOTU02243	Peduoviridae	Colwellia psychrerythraea	temperate
vOTU02245	unknown	Flavobacterium columnare	virulent
vOTU02249	Peduoviridae	Colwellia psychrerythraea	virulent
vOTU02251	unknown	Lactobacillus fermentum	temperate
vOTU02253	Casjensviridae	Colwellia psychrerythraea	virulent
vOTU02254	Ackermannviridae	Candidatus Hamiltonella defensa	temperate
vOTU02255	unknown	Staphylococcus saprophyticus	temperate
vOTU02261	Casjensviridae	Colwellia psychrerythraea	temperate
vOTU02262	Casjensviridae	Colwellia psychrerythraea	temperate
vOTU02266	Drexlerviridae	Colwellia psychrerythraea	virulent
vOTU02270	unknown	Lactobacillus fermentum	temperate
vOTU02272	unknown	Colwellia psychrerythraea	temperate
vOTU02273	unknown	Dinoroseobacter shibae	temperate
vOTU02275	Straboviridae	Xanthomonas vesicatoria	virulent
vOTU02277	Vilmaviridae	Candidatus Hamiltonella defensa	temperate
vOTU02279	Straboviridae	Colwellia psychrerythraea	temperate
vOTU02282	Drexlerviridae	Erysipelothrix rhusiopathiae	temperate
vOTU02283	Straboviridae	Staphylococcus saprophyticus	temperate
vOTU02284	Salasmaviridae	Staphylococcus saprophyticus	virulent
vOTU02285	Peduoviridae	Lactococcus lactis	temperate
vOTU02286	unknown	Candidatus Hamiltonella defensa	temperate
vOTU02287	Chaseviridae	Staphylococcus saprophyticus	temperate
vOTU02288	unknown	Staphylococcus saprophyticus	virulent
vOTU02289	Peduoviridae	Colwellia psychrerythraea	temperate
vOTU02295	Demerecviridae	Flavobacterium columnare	temperate
vOTU02300	unknown	Streptococcus gordonii	virulent
vOTU02301	unknown	Lactobacillus fermentum	temperate
vOTU02302	Peduoviridae	Parabacteroides distasonis	virulent
vOTU02305	unknown	Candidatus Hamiltonella defensa	virulent
vOTU02308	Straboviridae	Candidatus Hamiltonella defensa	temperate
vOTU02310	Mesyanzhinovviridae	Pseudomonas tolaasii	temperate
vOTU02311	unknown	Lactobacillus fermentum	temperate
vOTU02312	Straboviridae	Staphylococcus hominis	virulent
vOTU02313	unknown	Colwellia psychrerythraea	temperate
vOTU02318	Casjensviridae	Colwellia psychrerythraea	temperate
vOTU02320	unknown	Colwellia psychrerythraea	temperate
vOTU02326	unknown	Trichormus variabilis	temperate
vOTU02327	Straboviridae	Clostridioides difficile	temperate
vOTU02328	Peduoviridae	Colwellia psychrerythraea	temperate
vOTU02329	Peduoviridae	Lactobacillus fermentum	virulent
vOTU02330	unknown	Colwellia psychrerythraea	virulent
vOTU02331	Ackermannviridae	Lactobacillus fermentum	temperate
vOTU02332	Peduoviridae	Thermoanaerobacterium saccharolyticum	temperate
vOTU02333	Ackermannviridae	Lactococcus lactis	virulent
vOTU02334	no_family_avaliable(NC_001609)	Flavobacterium columnare	temperate
vOTU02336	unknown	Colwellia psychrerythraea	temperate
vOTU02337	unknown	Colwellia psychrerythraea	temperate
vOTU02340	unknown	unknown	temperate
vOTU02342	unknown	Mycoplasma pulmonis	temperate
vOTU02345	Peduoviridae	Candidatus Hamiltonella defensa	virulent
vOTU02346	Casjensviridae	Lactobacillus fermentum	temperate
vOTU02348	Peduoviridae	Streptococcus pneumoniae	temperate
vOTU02350	unknown	Lactococcus lactis	virulent
vOTU02352	Peduoviridae	Lactobacillus fermentum	virulent
vOTU02353	Straboviridae	Mycoplasma pulmonis	temperate
vOTU02356	Peduoviridae	Colwellia psychrerythraea	virulent
vOTU02359	unknown	Colwellia psychrerythraea	temperate
vOTU02360	unknown	Lactobacillus fermentum	virulent
vOTU02362	Casjensviridae	Candidatus Hamiltonella defensa	virulent
vOTU02365	Peduoviridae	Candidatus Hamiltonella defensa	virulent
vOTU02370	Straboviridae	Enterobacter cloacae	temperate
vOTU02371	Peduoviridae	Serratia marcescens	temperate
vOTU02372	Peduoviridae	Lactobacillus fermentum	temperate
vOTU02378	Casjensviridae	Lactobacillus fermentum	virulent
vOTU02380	Zierdtviridae	Chlamydia abortus	virulent
vOTU02381	Peduoviridae	Lactobacillus fermentum	temperate
vOTU02386	no_family_avaliable(NC_055885)	Cellulophaga baltica	temperate
vOTU02388	Salasmaviridae	Flavobacterium columnare	temperate
vOTU02389	Casjensviridae	Candidatus Hamiltonella defensa	temperate
vOTU02394	Peduoviridae	Colwellia psychrerythraea	virulent
vOTU02395	Casjensviridae	Lactobacillus fermentum	temperate
vOTU02396	Salasmaviridae	Lactobacillus fermentum	virulent
vOTU02397	Peduoviridae	Colwellia psychrerythraea	virulent
vOTU02398	Casjensviridae	Candidatus Hamiltonella defensa	temperate
vOTU02399	unknown	Clostridium perfringens	temperate
vOTU02401	unknown	Clostridioides difficile	virulent
vOTU02402	unknown	Staphylococcus saprophyticus	virulent
vOTU02403	Casjensviridae	Candidatus Pelagibacter ubique	temperate
vOTU02404	Straboviridae	Streptococcus gordonii	temperate
vOTU02405	Casjensviridae	Candidatus Hamiltonella defensa	temperate
vOTU02406	Autographiviridae	Candidatus Hamiltonella defensa	virulent
vOTU02411	Mesyanzhinovviridae	Colwellia psychrerythraea	temperate
vOTU02412	unknown	Clostridium perfringens	temperate
vOTU02413	Peduoviridae	unknown	temperate
vOTU02418	Ackermannviridae	Mycoplasma pulmonis	temperate
vOTU02420	Casjensviridae	Bacillus halmapalus	temperate
vOTU02421	unknown	Dinoroseobacter shibae	virulent
vOTU02422	unknown	Lactobacillus fermentum	temperate
vOTU02423	Salasmaviridae	Blautia sp. AF26-2	virulent
vOTU02427	Casjensviridae	Candidatus Hamiltonella defensa	virulent
vOTU02430	Mesyanzhinovviridae	Chlamydia abortus	temperate
vOTU02431	unknown	unknown	virulent
vOTU02432	Salasmaviridae	Colwellia psychrerythraea	temperate
vOTU02433	Straboviridae	Lactobacillus gasseri	temperate
vOTU02434	unknown	Candidatus Hamiltonella defensa	temperate
vOTU02435	Chaseviridae	Lactobacillus fermentum	virulent
vOTU02436	unknown	Staphylococcus saprophyticus	temperate
vOTU02437	Peduoviridae	Lactococcus lactis	temperate
vOTU02438	Straboviridae	unknown	temperate
vOTU02440	unknown	Bacteroides dorei	virulent
vOTU02441	Casjensviridae	Streptococcus gordonii	virulent
vOTU02442	Peduoviridae	Staphylococcus saprophyticus	temperate
vOTU02443	Peduoviridae	Colwellia psychrerythraea	temperate
vOTU02445	Peduoviridae	Lactobacillus fermentum	virulent
vOTU02447	Peduoviridae	Colwellia psychrerythraea	virulent
vOTU02448	Autographiviridae	Candidatus Pelagibacter ubique	virulent
vOTU02450	Casjensviridae	Colwellia psychrerythraea	temperate
vOTU02452	Peduoviridae	Colwellia psychrerythraea	temperate
vOTU02456	Zobellviridae	Flavobacterium columnare	virulent
vOTU02459	Mesyanzhinovviridae	Colwellia psychrerythraea	temperate
vOTU02460	Salasmaviridae	Candidatus Hamiltonella defensa	virulent
vOTU02461	Salasmaviridae	Candidatus Pelagibacter ubique	virulent
vOTU02462	unknown	Colwellia psychrerythraea	temperate
vOTU02463	Peduoviridae	Lactobacillus fermentum	virulent
vOTU02464	unknown	Colwellia psychrerythraea	temperate
vOTU02465	Casjensviridae	Candidatus Hamiltonella defensa	temperate
vOTU02466	Ackermannviridae	Colwellia psychrerythraea	virulent
vOTU02467	Chaseviridae	Candidatus Hamiltonella defensa	virulent
vOTU02471	Drexlerviridae	Mycoplasma pulmonis	temperate
vOTU02473	unknown	Candidatus Pelagibacter ubique	virulent
vOTU02475	unknown	Lactococcus lactis	temperate
vOTU02481	unknown	Lactobacillus fermentum	temperate
vOTU02482	Casjensviridae	Candidatus Hamiltonella defensa	temperate
vOTU02483	Mesyanzhinovviridae	Klebsiella aerogenes	temperate
vOTU02484	Peduoviridae	Thermoanaerobacterium saccharolyticum	temperate
vOTU02485	Casjensviridae	Staphylococcus saprophyticus	virulent
vOTU02486	Salasmaviridae	unknown	virulent
vOTU02487	unknown	Dinoroseobacter shibae	temperate
vOTU02489	Straboviridae	Candidatus Hamiltonella defensa	temperate
vOTU02490	Schitoviridae	Colwellia psychrerythraea	virulent
vOTU02492	Casjensviridae	Staphylococcus saprophyticus	virulent
vOTU02493	Herelleviridae	Colwellia psychrerythraea	virulent
vOTU02495	unknown	Colwellia psychrerythraea	temperate
vOTU02497	Straboviridae	Clostridioides difficile	temperate
vOTU02498	Casjensviridae	Colwellia psychrerythraea	virulent
vOTU02500	Straboviridae	Flavobacterium columnare	virulent
vOTU02501	Ackermannviridae	Lactobacillus plantarum	temperate
vOTU02502	Salasmaviridae	Actinomyces naeslundii	virulent
vOTU02505	Ackermannviridae	Erwinia amylovora	temperate
vOTU02511	unknown	Candidatus Hamiltonella defensa	virulent
vOTU02512	Demerecviridae	Staphylococcus saprophyticus	temperate
vOTU02513	Casjensviridae	Candidatus Pelagibacter ubique	temperate
vOTU02514	unknown	unknown	temperate
vOTU02516	Ackermannviridae	Candidatus Hamiltonella defensa	temperate
vOTU02518	Straboviridae	Staphylococcus saprophyticus	virulent
vOTU02519	unknown	Candidatus Hamiltonella defensa	temperate
vOTU02521	Straboviridae	Colwellia psychrerythraea	temperate
vOTU02524	Peduoviridae	Streptococcus pyogenes	temperate
vOTU02526	no_family_avaliable(NC_047916)	Candidatus Hamiltonella defensa	virulent
vOTU02528	Herelleviridae	Colwellia psychrerythraea	temperate
vOTU02529	Ackermannviridae	Colwellia psychrerythraea	virulent
vOTU02534	Autographiviridae	Colwellia psychrerythraea	virulent
vOTU02537	Peduoviridae	Lactobacillus fermentum	temperate
vOTU02539	unknown	unknown	virulent
vOTU02540	unknown	Brevibacillus laterosporus	temperate
vOTU02543	unknown	Dinoroseobacter shibae	temperate
vOTU02545	Peduoviridae	Colwellia psychrerythraea	virulent
vOTU02546	unknown	Colwellia psychrerythraea	temperate
vOTU02547	Chaseviridae	Colwellia psychrerythraea	virulent
vOTU02548	unknown	Clostridioides difficile	temperate
vOTU02551	Casjensviridae	Staphylococcus saprophyticus	temperate
vOTU02552	Ackermannviridae	Colwellia psychrerythraea	virulent
vOTU02553	Chaseviridae	Colwellia psychrerythraea	virulent
vOTU02554	unknown	Burkholderia cepacia	temperate
vOTU02555	unknown	Chlamydia abortus	virulent
vOTU02556	unknown	Staphylococcus saprophyticus	virulent
vOTU02557	Herelleviridae	Flavobacterium columnare	virulent
vOTU02566	Peduoviridae	Colwellia psychrerythraea	virulent
vOTU02567	Salasmaviridae	Staphylococcus saprophyticus	virulent
vOTU02568	unknown	Flavobacterium columnare	temperate
vOTU02569	unknown	Clostridium tetani	temperate
vOTU02573	Straboviridae	Colwellia psychrerythraea	temperate
vOTU02574	Peduoviridae	Colwellia psychrerythraea	temperate
vOTU02575	Casjensviridae	Candidatus Hamiltonella defensa	temperate
vOTU02576	Guelinviridae	Clostridioides difficile	temperate
vOTU02581	Casjensviridae	Colwellia psychrerythraea	virulent
vOTU02587	Autographiviridae	Colwellia psychrerythraea	virulent
vOTU02588	Peduoviridae	Candidatus Hamiltonella defensa	temperate
vOTU02589	Peduoviridae	Glaesserella parasuis	virulent
vOTU02593	Herelleviridae	Clostridium perfringens	temperate
vOTU02597	Casjensviridae	Colwellia psychrerythraea	temperate
vOTU02598	unknown	Candidatus Hamiltonella defensa	virulent
vOTU02599	unknown	Bacteroides thetaiotaomicron	virulent
vOTU02600	Herelleviridae	Candidatus Hamiltonella defensa	virulent
vOTU02604	Peduoviridae	Colwellia psychrerythraea	temperate
vOTU02606	Orlajensenviridae	Dinoroseobacter shibae	temperate
vOTU02607	Casjensviridae	Colwellia psychrerythraea	virulent
vOTU02608	Ackermannviridae	Candidatus Hamiltonella defensa	temperate
vOTU02614	unknown	Vibrio harveyi	temperate
vOTU02615	Ackermannviridae	Colwellia psychrerythraea	temperate
vOTU02618	unknown	Escherichia coli	temperate
vOTU02620	Casjensviridae	Candidatus Hamiltonella defensa	temperate
vOTU02621	Drexlerviridae	Candidatus Hamiltonella defensa	virulent
vOTU02622	unknown	Staphylococcus saprophyticus	virulent
vOTU02624	Salasmaviridae	Candidatus Hamiltonella defensa	virulent
vOTU02626	Salasmaviridae	Candidatus Pelagibacter ubique	virulent
vOTU02629	Peduoviridae	Colwellia psychrerythraea	temperate
vOTU02633	Salasmaviridae	Blautia sp. AF19-13LB	virulent
vOTU02635	unknown	Colwellia psychrerythraea	virulent
vOTU02637	Peduoviridae	Lactobacillus fermentum	temperate
vOTU02642	Autographiviridae	Colwellia psychrerythraea	virulent
vOTU02645	Herelleviridae	Staphylococcus saprophyticus	virulent
vOTU02650	Peduoviridae	Candidatus Hamiltonella defensa	temperate
vOTU02651	unknown	Bacteroides fragilis	temperate
vOTU02652	Drexlerviridae	Candidatus Hamiltonella defensa	temperate
vOTU02653	unknown	Lactobacillus fermentum	temperate
vOTU02655	Ackermannviridae	Candidatus Hamiltonella defensa	temperate
vOTU02656	Casjensviridae	Staphylococcus saprophyticus	temperate
vOTU02657	Casjensviridae	Candidatus Hamiltonella defensa	temperate
vOTU02660	Chaseviridae	Colwellia psychrerythraea	temperate
vOTU02662	unknown	Candidatus Pelagibacter ubique	temperate
vOTU02664	Straboviridae	Mycoplasma pulmonis	temperate
vOTU02665	unknown	Clostridium perfringens	temperate
vOTU02666	Casjensviridae	Candidatus Hamiltonella defensa	temperate
vOTU02668	unknown	Bacteroides fragilis	temperate
vOTU02670	Casjensviridae	Colwellia psychrerythraea	virulent
vOTU02672	unknown	Colwellia psychrerythraea	temperate
vOTU02673	unknown	Bacillus megaterium	virulent
vOTU02675	Peduoviridae	Candidatus Pelagibacter ubique	virulent
vOTU02676	Mesyanzhinovviridae	Candidatus Pelagibacter ubique	virulent
vOTU02684	Straboviridae	Staphylococcus saprophyticus	temperate
vOTU02687	Chaseviridae	Salmonella enterica	virulent
vOTU02688	Straboviridae	Staphylococcus saprophyticus	virulent
vOTU02689	unknown	Colwellia psychrerythraea	temperate
vOTU02690	Mesyanzhinovviridae	Colwellia psychrerythraea	temperate
vOTU02698	Straboviridae	Staphylococcus saprophyticus	temperate
vOTU02701	unknown	Lactococcus lactis	virulent
vOTU02703	Casjensviridae	Candidatus Hamiltonella defensa	temperate
vOTU02704	Casjensviridae	Mycoplasma pulmonis	temperate
vOTU02705	unknown	Dinoroseobacter shibae	temperate
vOTU02708	unknown	Candidatus Hamiltonella defensa	virulent
vOTU02709	Ackermannviridae	Colwellia psychrerythraea	virulent
vOTU02710	Straboviridae	Colwellia psychrerythraea	temperate
vOTU02713	Straboviridae	Listeria monocytogenes	temperate
vOTU02717	Casjensviridae	Candidatus Pelagibacter ubique	temperate
vOTU02721	unknown	Colwellia psychrerythraea	virulent
vOTU02722	Peduoviridae	Erysipelothrix rhusiopathiae	temperate
vOTU02724	Zobellviridae	Cellulophaga baltica	virulent
vOTU02725	Peduoviridae	Colwellia psychrerythraea	virulent
vOTU02726	Casjensviridae	Dinoroseobacter shibae	virulent
vOTU02727	no_family_avaliable(NC_055877)	Lactobacillus plantarum	virulent
vOTU02731	unknown	Bacillus halmapalus	virulent
vOTU02733	Casjensviridae	Lactobacillus fermentum	virulent
vOTU02735	Autographiviridae	Lactobacillus fermentum	virulent
vOTU02736	Casjensviridae	Mycoplasma pulmonis	temperate
vOTU02737	unknown	Colwellia psychrerythraea	temperate
vOTU02739	Peduoviridae	Lactobacillus fermentum	temperate
vOTU02740	Peduoviridae	Colwellia psychrerythraea	virulent
vOTU02741	Mesyanzhinovviridae	Lactococcus lactis	temperate
vOTU02742	Peduoviridae	Staphylococcus saprophyticus	temperate
vOTU02743	Salasmaviridae	Staphylococcus saprophyticus	virulent
vOTU02744	Casjensviridae	Colwellia psychrerythraea	temperate
vOTU02746	unknown	Candidatus Hamiltonella defensa	virulent
vOTU02748	unknown	Mycoplasma pulmonis	temperate
vOTU02751	Straboviridae	Parabacteroides merdae	virulent
vOTU02752	Peduoviridae	Colwellia psychrerythraea	virulent
vOTU02754	Casjensviridae	Colwellia psychrerythraea	temperate
vOTU02757	Salasmaviridae	Mycoplasma pulmonis	temperate
vOTU02758	Herelleviridae	Colwellia psychrerythraea	temperate
vOTU02762	Casjensviridae	Streptococcus gordonii	temperate
vOTU02763	Chaseviridae	Colwellia psychrerythraea	temperate
vOTU02765	Vilmaviridae	Colwellia psychrerythraea	temperate
vOTU02767	Salasmaviridae	Staphylococcus saprophyticus	virulent
vOTU02770	Peduoviridae	Streptococcus gordonii	temperate
vOTU02772	Drexlerviridae	Mycoplasma pulmonis	temperate
vOTU02773	Peduoviridae	Candidatus Hamiltonella defensa	virulent
vOTU02775	unknown	Clostridium perfringens	temperate
vOTU02777	Mesyanzhinovviridae	Bacillus alcalophilus	temperate
vOTU02781	Peduoviridae	Colwellia psychrerythraea	temperate
vOTU02782	Salasmaviridae	Enterococcus faecalis	virulent
vOTU02783	Peduoviridae	Flavobacterium columnare	temperate
vOTU02784	Drexlerviridae	Colwellia psychrerythraea	temperate
vOTU02785	Salasmaviridae	Helicobacter pylori	virulent
vOTU02786	Chaseviridae	Colwellia psychrerythraea	virulent
vOTU02789	unknown	Flavobacterium columnare	temperate
vOTU02790	Schitoviridae	Colwellia psychrerythraea	temperate
vOTU02792	Guelinviridae	Staphylococcus saprophyticus	virulent
vOTU02794	Drexlerviridae	Colwellia psychrerythraea	temperate
vOTU02795	Salasmaviridae	Colwellia psychrerythraea	virulent
vOTU02798	Casjensviridae	Candidatus Hamiltonella defensa	temperate
vOTU02800	unknown	Lactobacillus fermentum	virulent
vOTU02807	Straboviridae	Staphylococcus saprophyticus	temperate
vOTU02808	unknown	Colwellia psychrerythraea	virulent
vOTU02809	Demerecviridae	Candidatus Hamiltonella defensa	virulent
vOTU02813	Ackermannviridae	Colwellia psychrerythraea	temperate
vOTU02814	Straboviridae	Clostridium perfringens	temperate
vOTU02815	unknown	Clostridioides difficile	virulent
vOTU02816	Ackermannviridae	Colwellia psychrerythraea	temperate
vOTU02820	Salasmaviridae	Staphylococcus saprophyticus	virulent
vOTU02821	unknown	Flavobacterium columnare	temperate
vOTU02823	Straboviridae	Colwellia psychrerythraea	temperate
vOTU02826	Peduoviridae	Colwellia psychrerythraea	virulent
vOTU02828	Peduoviridae	Lactobacillus fermentum	virulent
vOTU02829	Rountreeviridae	Lactobacillus delbrueckii	virulent
vOTU02830	unknown	Escherichia coli	temperate
vOTU02838	Drexlerviridae	Enterobacter cancerogenus	temperate
vOTU02842	Peduoviridae	Chlamydia abortus	virulent
vOTU02843	Ackermannviridae	Achromobacter xylosoxidans	virulent
vOTU02846	Peduoviridae	Colwellia psychrerythraea	temperate
vOTU02848	Peduoviridae	Lactobacillus plantarum	virulent
vOTU02849	Salasmaviridae	Candidatus Hamiltonella defensa	temperate
vOTU02852	unknown	Candidatus Pelagibacter ubique	temperate
vOTU02855	Herelleviridae	Cellulophaga baltica	virulent
vOTU02856	Schitoviridae	unknown	virulent
vOTU02858	Straboviridae	Clostridioides difficile	temperate
vOTU02860	unknown	Clostridioides difficile	temperate
vOTU02862	Casjensviridae	Lactobacillus fermentum	temperate
vOTU02863	Straboviridae	Lactobacillus delbrueckii	virulent
vOTU02865	Straboviridae	Clostridioides difficile	temperate
vOTU02866	Peduoviridae	Thermoanaerobacterium saccharolyticum	temperate
vOTU02871	unknown	Clostridium perfringens	temperate
vOTU02874	Herelleviridae	Staphylococcus saprophyticus	temperate
vOTU02876	unknown	Staphylococcus saprophyticus	virulent
vOTU02877	Peduoviridae	Lactobacillus fermentum	temperate
vOTU02879	Straboviridae	Chlamydia abortus	temperate
vOTU02883	Guelinviridae	Streptococcus mutans	virulent
vOTU02885	Straboviridae	Staphylococcus saprophyticus	virulent
vOTU02886	Peduoviridae	Colwellia psychrerythraea	virulent
vOTU02888	unknown	Clostridium perfringens	temperate
vOTU02889	Casjensviridae	Listeria monocytogenes	temperate
vOTU02891	Ackermannviridae	Candidatus Pelagibacter ubique	temperate
vOTU02893	Mesyanzhinovviridae	Listeria monocytogenes	temperate
vOTU02894	Mesyanzhinovviridae	Colwellia psychrerythraea	virulent
vOTU02895	unknown	Streptococcus gordonii	temperate
vOTU02896	unknown	Candidatus Pelagibacter ubique	temperate
vOTU02897	Drexlerviridae	Colwellia psychrerythraea	temperate
vOTU02898	Peduoviridae	Lactobacillus fermentum	virulent
vOTU02901	Salasmaviridae	Candidatus Hamiltonella defensa	virulent
vOTU02904	Peduoviridae	Staphylococcus saprophyticus	temperate
vOTU02905	unknown	unknown	virulent
vOTU02906	unknown	Clostridium perfringens	temperate
vOTU02908	Salasmaviridae	Colwellia psychrerythraea	temperate
vOTU02910	unknown	Candidatus Hamiltonella defensa	temperate
vOTU02914	Straboviridae	unknown	virulent
vOTU02918	unknown	Staphylococcus saprophyticus	virulent
vOTU02919	Guelinviridae	Candidatus Pelagibacter ubique	virulent
vOTU02921	Peduoviridae	Candidatus Hamiltonella defensa	temperate
vOTU02922	Peduoviridae	Staphylococcus saprophyticus	temperate
vOTU02923	unknown	Colwellia psychrerythraea	temperate
vOTU02924	Straboviridae	Candidatus Pelagibacter ubique	virulent
vOTU02928	unknown	Clostridioides difficile	temperate
vOTU02930	Salasmaviridae	Candidatus Hamiltonella defensa	virulent
vOTU02931	unknown	Colwellia psychrerythraea	virulent
vOTU02932	unknown	Mycoplasma pulmonis	virulent
vOTU02935	Peduoviridae	Colwellia psychrerythraea	temperate
vOTU02939	Salasmaviridae	Streptococcus gordonii	virulent
vOTU02940	unknown	Streptococcus mutans	temperate
vOTU02942	no_family_avaliable(NC_055874)	Candidatus Pelagibacter ubique	virulent
vOTU02945	Orlajensenviridae	Colwellia psychrerythraea	temperate
vOTU02946	Peduoviridae	Colwellia psychrerythraea	virulent
vOTU02947	unknown	Colwellia psychrerythraea	virulent
vOTU02948	unknown	Flavobacterium columnare	virulent
vOTU02949	Casjensviridae	Cutibacterium acnes	temperate
vOTU02950	unknown	Colwellia psychrerythraea	temperate
vOTU02952	Peduoviridae	Lactobacillus fermentum	temperate
vOTU02957	Straboviridae	Colwellia psychrerythraea	temperate
vOTU02959	Salasmaviridae	Colwellia psychrerythraea	virulent
vOTU02961	unknown	Colwellia psychrerythraea	temperate
vOTU02963	unknown	Candidatus Hamiltonella defensa	virulent
vOTU02966	Straboviridae	Bacillus megaterium	virulent
vOTU02968	Straboviridae	Colwellia psychrerythraea	virulent
vOTU02969	Peduoviridae	Colwellia psychrerythraea	virulent
vOTU02970	Salasmaviridae	Lactobacillus fermentum	virulent
vOTU02973	Peduoviridae	Candidatus Hamiltonella defensa	temperate
vOTU02974	Drexlerviridae	Dinoroseobacter shibae	temperate
vOTU02977	Straboviridae	Colwellia psychrerythraea	temperate
vOTU02979	Ackermannviridae	Colwellia psychrerythraea	temperate
vOTU02980	Casjensviridae	Mycoplasma pulmonis	temperate
vOTU02982	Orlajensenviridae	Colwellia psychrerythraea	temperate
vOTU02983	Schitoviridae	unknown	virulent
vOTU02984	Straboviridae	Staphylococcus saprophyticus	temperate
vOTU02987	unknown	Clostridioides difficile	virulent
vOTU02988	unknown	Bacteroides vulgatus	virulent
vOTU02989	Mesyanzhinovviridae	Candidatus Hamiltonella defensa	temperate
vOTU02990	Salasmaviridae	Candidatus Hamiltonella defensa	virulent
vOTU02995	Peduoviridae	Dinoroseobacter shibae	temperate
vOTU02997	unknown	Streptococcus gordonii	temperate
vOTU02998	Casjensviridae	Colwellia psychrerythraea	virulent
vOTU03000	Ackermannviridae	Colwellia psychrerythraea	temperate
vOTU03001	Drexlerviridae	Candidatus Hamiltonella defensa	virulent
vOTU03002	unknown	Bacteroides vulgatus	virulent
vOTU03003	unknown	Lactobacillus fermentum	temperate
vOTU03005	Casjensviridae	Lactobacillus plantarum	virulent
vOTU03006	Demerecviridae	Mycoplasma pulmonis	temperate
vOTU03008	Drexlerviridae	Staphylococcus saprophyticus	temperate
vOTU03010	Salasmaviridae	Colwellia psychrerythraea	temperate
vOTU03012	Peduoviridae	Streptococcus mutans	temperate
vOTU03014	Herelleviridae	Mycoplasma pulmonis	temperate
vOTU03020	Casjensviridae	Klebsiella oxytoca	virulent
vOTU03026	Peduoviridae	Colwellia psychrerythraea	temperate
vOTU03028	unknown	Lactobacillus fermentum	temperate
vOTU03029	Peduoviridae	Candidatus Hamiltonella defensa	virulent
vOTU03030	Drexlerviridae	Candidatus Pelagibacter ubique	temperate
vOTU03035	unknown	unknown	temperate
vOTU03038	unknown	Bacillus subtilis	temperate
vOTU03039	Schitoviridae	unknown	virulent
vOTU03040	Guelinviridae	Lactobacillus jensenii	virulent
vOTU03043	Straboviridae	Streptococcus mutans	virulent
vOTU03044	Straboviridae	Staphylococcus saprophyticus	temperate
vOTU03048	Herelleviridae	Clostridium sporogenes	temperate
vOTU03049	Chaseviridae	Colwellia psychrerythraea	virulent
vOTU03050	Drexlerviridae	Colwellia psychrerythraea	temperate
vOTU03051	unknown	Colwellia psychrerythraea	temperate
vOTU03052	Casjensviridae	Staphylococcus saprophyticus	virulent
vOTU03055	Ackermannviridae	Colwellia psychrerythraea	temperate
vOTU03059	Peduoviridae	Colwellia psychrerythraea	temperate
vOTU03060	unknown	Candidatus Hamiltonella defensa	temperate
vOTU03064	Ackermannviridae	Candidatus Hamiltonella defensa	temperate
vOTU03067	unknown	Colwellia psychrerythraea	temperate
vOTU03072	Herelleviridae	Staphylococcus saprophyticus	virulent
vOTU03073	Peduoviridae	Colwellia psychrerythraea	virulent
vOTU03074	Straboviridae	Candidatus Hamiltonella defensa	temperate
vOTU03076	unknown	Clostridium perfringens	temperate
vOTU03078	Drexlerviridae	Candidatus Pelagibacter ubique	temperate
vOTU03079	unknown	Candidatus Hamiltonella defensa	temperate
vOTU03081	unknown	Streptococcus gordonii	virulent
vOTU03083	Ackermannviridae	Candidatus Hamiltonella defensa	temperate
vOTU03084	Casjensviridae	Colwellia psychrerythraea	virulent
vOTU03085	Straboviridae	Clostridium sporogenes	temperate
vOTU03087	Casjensviridae	Lactobacillus fermentum	temperate
vOTU03092	unknown	Colwellia psychrerythraea	temperate
vOTU03093	unknown	Colwellia psychrerythraea	virulent
vOTU03095	Mesyanzhinovviridae	Colwellia psychrerythraea	virulent
vOTU03096	Mesyanzhinovviridae	Cronobacter sakazakii	temperate
vOTU03100	Casjensviridae	Flavobacterium columnare	temperate
vOTU03102	Ackermannviridae	Colwellia psychrerythraea	temperate
vOTU03103	unknown	Clostridioides difficile	temperate
vOTU03105	unknown	Candidatus Hamiltonella defensa	temperate
vOTU03110	unknown	Lactobacillus fermentum	temperate
vOTU03111	unknown	Salmonella enterica	temperate
vOTU03113	unknown	Lactobacillus fermentum	virulent
vOTU03117	Casjensviridae	Lactobacillus fermentum	temperate
vOTU03119	Straboviridae	Streptococcus mutans	temperate
vOTU03120	Peduoviridae	Colwellia psychrerythraea	virulent
vOTU03121	Straboviridae	Streptococcus gordonii	temperate
vOTU03124	Chaseviridae	Xanthomonas vesicatoria	virulent
vOTU03125	unknown	Colwellia psychrerythraea	temperate
vOTU03128	Peduoviridae	Lactobacillus fermentum	temperate
vOTU03131	unknown	Colwellia psychrerythraea	temperate
vOTU03133	Ackermannviridae	Candidatus Hamiltonella defensa	temperate
vOTU03134	Peduoviridae	Colwellia psychrerythraea	temperate
vOTU03137	unknown	Candidatus Hamiltonella defensa	virulent
vOTU03138	Straboviridae	Bacillus alcalophilus	virulent
vOTU03139	Salasmaviridae	Candidatus Pelagibacter ubique	virulent
vOTU03141	Salasmaviridae	Colwellia psychrerythraea	virulent
vOTU03142	Mesyanzhinovviridae	Trichormus variabilis	virulent
vOTU03143	unknown	unknown	temperate
vOTU03147	Salasmaviridae	Candidatus Pelagibacter ubique	virulent
vOTU03151	unknown	Colwellia psychrerythraea	temperate
vOTU03153	Ackermannviridae	Candidatus Hamiltonella defensa	temperate
vOTU03157	Herelleviridae	Candidatus Hamiltonella defensa	virulent
vOTU03160	Peduoviridae	Staphylococcus saprophyticus	virulent
vOTU03161	Salasmaviridae	Staphylococcus saprophyticus	temperate
vOTU03165	Salasmaviridae	Staphylococcus saprophyticus	temperate
vOTU03167	Salasmaviridae	Flavobacterium columnare	virulent
vOTU03169	Guelinviridae	Flavobacterium columnare	virulent
vOTU03172	Drexlerviridae	Lactobacillus fermentum	virulent
vOTU03173	Straboviridae	Lactobacillus plantarum	temperate
vOTU03174	Guelinviridae	Candidatus Hamiltonella defensa	virulent
vOTU03177	Drexlerviridae	Streptococcus mitis	temperate
vOTU03180	Casjensviridae	Colwellia psychrerythraea	temperate
vOTU03181	unknown	Staphylococcus saprophyticus	virulent
vOTU03185	unknown	Colwellia psychrerythraea	temperate
vOTU03188	Straboviridae	Candidatus Hamiltonella defensa	virulent
vOTU03189	Salasmaviridae	Candidatus Hamiltonella defensa	virulent
vOTU03190	Herelleviridae	Mycoplasma pulmonis	virulent
vOTU03191	Straboviridae	Mycoplasma pulmonis	temperate
vOTU03192	Orlajensenviridae	Lactobacillus fermentum	temperate
vOTU03194	unknown	Parabacteroides merdae	temperate
vOTU03197	Ackermannviridae	Colwellia psychrerythraea	virulent
vOTU03198	Peduoviridae	Candidatus Pelagibacter ubique	temperate
vOTU03199	Ackermannviridae	Candidatus Hamiltonella defensa	temperate
vOTU03200	Straboviridae	unknown	temperate
vOTU03202	Peduoviridae	Colwellia psychrerythraea	virulent
vOTU03203	Mesyanzhinovviridae	Dinoroseobacter shibae	temperate
vOTU03205	Herelleviridae	unknown	virulent
vOTU03208	Straboviridae	Staphylococcus saprophyticus	virulent
vOTU03217	Demerecviridae	Colwellia psychrerythraea	temperate
vOTU03218	Kyanoviridae	Colwellia psychrerythraea	virulent
vOTU03220	Casjensviridae	Lactobacillus fermentum	temperate
vOTU03221	Casjensviridae	Colwellia psychrerythraea	temperate
vOTU03224	unknown	Colwellia psychrerythraea	virulent
vOTU03226	Vilmaviridae	Colwellia psychrerythraea	virulent
vOTU03227	Salasmaviridae	Lactobacillus plantarum	virulent
vOTU03228	Casjensviridae	Candidatus Hamiltonella defensa	temperate
vOTU03229	Drexlerviridae	Colwellia psychrerythraea	temperate
vOTU03230	unknown	Colwellia psychrerythraea	temperate
vOTU03232	Peduoviridae	Lactobacillus fermentum	temperate
vOTU03234	Ackermannviridae	Colwellia psychrerythraea	temperate
vOTU03235	unknown	Caulobacter vibrioides	temperate
vOTU03237	unknown	Bacteroides fragilis	virulent
vOTU03240	unknown	Candidatus Pelagibacter ubique	temperate
vOTU03241	Casjensviridae	Streptococcus gordonii	temperate
vOTU03242	Schitoviridae	Colwellia psychrerythraea	temperate
vOTU03243	Salasmaviridae	Mycoplasma pulmonis	virulent
vOTU03245	Straboviridae	Lactobacillus fermentum	virulent
vOTU03246	unknown	Candidatus Hamiltonella defensa	temperate
vOTU03248	Peduoviridae	Escherichia coli	temperate
vOTU03249	Herelleviridae	Mycoplasma pulmonis	temperate
vOTU03252	Zierdtviridae	Dinoroseobacter shibae	virulent
vOTU03256	Peduoviridae	Candidatus Hamiltonella defensa	temperate
vOTU03257	unknown	Clostridium perfringens	temperate
vOTU03258	Ackermannviridae	Lactobacillus plantarum	temperate
vOTU03260	Chaseviridae	Colwellia psychrerythraea	temperate
vOTU03263	Casjensviridae	Lactobacillus fermentum	temperate
vOTU03264	Kyanoviridae	Lactobacillus plantarum	virulent
vOTU03265	Salasmaviridae	Staphylococcus saprophyticus	virulent
vOTU03267	Salasmaviridae	Staphylococcus saprophyticus	virulent
vOTU03270	Casjensviridae	Parabacteroides distasonis	virulent
vOTU03272	unknown	unknown	virulent
vOTU03274	unknown	Clostridium perfringens	temperate
vOTU03277	unknown	Streptococcus mutans	virulent
vOTU03278	Peduoviridae	Colwellia psychrerythraea	temperate
vOTU03280	unknown	Clostridioides difficile	temperate
vOTU03281	Herelleviridae	Cellulophaga baltica	virulent
vOTU03285	unknown	Dinoroseobacter shibae	virulent
vOTU03286	unknown	Mycoplasma pulmonis	virulent
vOTU03289	Salasmaviridae	Candidatus Hamiltonella defensa	virulent
vOTU03290	unknown	Colwellia psychrerythraea	virulent
vOTU03292	no_family_avaliable(NC_024711)	Flavobacterium psychrophilum	virulent
vOTU03295	Casjensviridae	Lactobacillus fermentum	temperate
vOTU03300	Straboviridae	Parabacteroides merdae	temperate
vOTU03301	Herelleviridae	unknown	virulent
vOTU03303	Herelleviridae	Cellulophaga baltica	virulent
vOTU03308	Peduoviridae	Colwellia psychrerythraea	temperate
vOTU03309	Peduoviridae	Thermoanaerobacterium saccharolyticum	virulent
vOTU03310	Straboviridae	Candidatus Pelagibacter ubique	temperate
vOTU03311	Straboviridae	Leuconostoc pseudomesenteroides	temperate
vOTU03314	Peduoviridae	Colwellia psychrerythraea	virulent
vOTU03319	Straboviridae	Staphylococcus saprophyticus	temperate
vOTU03320	Peduoviridae	Candidatus Hamiltonella defensa	virulent
vOTU03323	Chaseviridae	Candidatus Pelagibacter ubique	temperate
vOTU03324	Mesyanzhinovviridae	Colwellia psychrerythraea	temperate
vOTU03325	Salasmaviridae	Colwellia psychrerythraea	temperate
vOTU03326	Straboviridae	Colwellia psychrerythraea	virulent
vOTU03328	unknown	Staphylococcus saprophyticus	virulent
vOTU03329	Straboviridae	Clostridium perfringens	virulent
vOTU03331	Salasmaviridae	Candidatus Pelagibacter ubique	virulent
vOTU03337	Peduoviridae	Candidatus Hamiltonella defensa	virulent
vOTU03338	Zobellviridae	Dinoroseobacter shibae	virulent
vOTU03341	Zierdtviridae	Colwellia psychrerythraea	temperate
vOTU03342	Peduoviridae	Colwellia psychrerythraea	virulent
vOTU03349	Straboviridae	Colwellia psychrerythraea	virulent
vOTU03354	Autographiviridae	Colwellia psychrerythraea	virulent
vOTU03355	Straboviridae	Colwellia psychrerythraea	temperate
vOTU03357	unknown	unknown	temperate
vOTU03358	Casjensviridae	Streptococcus mutans	temperate
vOTU03360	unknown	Candidatus Pelagibacter ubique	virulent
vOTU03361	Peduoviridae	Colwellia psychrerythraea	virulent
vOTU03363	Chaseviridae	Colwellia psychrerythraea	temperate
vOTU03366	unknown	Colwellia psychrerythraea	virulent
vOTU03373	Peduoviridae	Lactobacillus fermentum	temperate
vOTU03374	unknown	Lactobacillus fermentum	virulent
vOTU03375	Salasmaviridae	Flavobacterium columnare	virulent
vOTU03376	unknown	Clostridium perfringens	temperate
vOTU03378	Casjensviridae	Colwellia psychrerythraea	temperate
vOTU03382	Peduoviridae	Lactobacillus fermentum	virulent
vOTU03385	unknown	Colwellia psychrerythraea	temperate
vOTU03390	Straboviridae	Parabacteroides distasonis	virulent
vOTU03392	Mesyanzhinovviridae	Mycoplasma pulmonis	temperate
vOTU03394	Peduoviridae	Paenibacillus larvae	temperate
vOTU03396	unknown	Colwellia psychrerythraea	temperate
vOTU03399	Peduoviridae	Staphylococcus saprophyticus	temperate
vOTU03400	Peduoviridae	Colwellia psychrerythraea	temperate
vOTU03403	Casjensviridae	Colwellia psychrerythraea	temperate
vOTU03404	Casjensviridae	Lactobacillus fermentum	temperate
vOTU03406	Salasmaviridae	Bacillus halmapalus	virulent
vOTU03412	no_family_avaliable(NC_024711)	Clostridium botulinum	virulent
vOTU03414	Autographiviridae	Candidatus Hamiltonella defensa	virulent
vOTU03417	Salasmaviridae	Gemmiger formicilis	virulent
vOTU03418	Casjensviridae	Staphylococcus saprophyticus	temperate
vOTU03421	Casjensviridae	Candidatus Hamiltonella defensa	temperate
vOTU03422	unknown	Lactobacillus fermentum	temperate
vOTU03424	Salasmaviridae	Flavobacterium columnare	virulent
vOTU03427	Peduoviridae	Candidatus Hamiltonella defensa	virulent
vOTU03428	Peduoviridae	Streptococcus gordonii	virulent
vOTU03429	Salasmaviridae	Candidatus Hamiltonella defensa	virulent
vOTU03431	Salasmaviridae	Candidatus Hamiltonella defensa	virulent
vOTU03433	Chaseviridae	Salmonella enterica	virulent
vOTU03434	unknown	Staphylococcus saprophyticus	virulent
vOTU03435	Straboviridae	Colwellia psychrerythraea	temperate
vOTU03436	Straboviridae	Lactobacillus fermentum	temperate
vOTU03437	Peduoviridae	Colwellia psychrerythraea	virulent
vOTU03438	Peduoviridae	Flavobacterium columnare	temperate
vOTU03445	unknown	Parabacteroides distasonis	virulent
vOTU03447	unknown	Clostridioides difficile	temperate
vOTU03449	Salasmaviridae	Candidatus Pelagibacter ubique	virulent
vOTU03452	no_family_avaliable(NC_055870)	Bacteroides xylanisolvens	virulent
vOTU03455	unknown	Colwellia psychrerythraea	virulent
vOTU03461	Casjensviridae	Colwellia psychrerythraea	virulent
vOTU03462	unknown	Candidatus Hamiltonella defensa	temperate
vOTU03463	Straboviridae	Streptococcus gordonii	temperate
vOTU03465	Casjensviridae	Candidatus Pelagibacter ubique	temperate
vOTU03466	Schitoviridae	unknown	virulent
vOTU03468	Peduoviridae	Candidatus Hamiltonella defensa	virulent
vOTU03472	Casjensviridae	Mycoplasma pulmonis	temperate
vOTU03474	Casjensviridae	Candidatus Hamiltonella defensa	temperate
vOTU03478	Herelleviridae	Mycoplasma pulmonis	virulent
vOTU03480	Salasmaviridae	Candidatus Pelagibacter ubique	virulent
vOTU03485	unknown	Clostridioides difficile	temperate
vOTU03487	Chaseviridae	Candidatus Hamiltonella defensa	virulent
vOTU03489	Salasmaviridae	Mycoplasma pulmonis	virulent
vOTU03490	Schitoviridae	unknown	virulent
vOTU03491	Drexlerviridae	Escherichia coli	temperate
vOTU03492	unknown	Colwellia psychrerythraea	temperate
vOTU03495	Peduoviridae	Lactobacillus fermentum	virulent
vOTU03496	Peduoviridae	Listeria monocytogenes	virulent
vOTU03498	Peduoviridae	Colwellia psychrerythraea	virulent
vOTU03499	unknown	Lactobacillus fermentum	virulent
vOTU03502	Rountreeviridae	Streptococcus gordonii	virulent
vOTU03503	Peduoviridae	Lactobacillus fermentum	virulent
vOTU03505	Peduoviridae	Lactobacillus fermentum	virulent
vOTU03507	Straboviridae	Mycoplasma pulmonis	temperate
vOTU03508	Ackermannviridae	Colwellia psychrerythraea	virulent
vOTU03512	Mesyanzhinovviridae	Colwellia psychrerythraea	temperate
vOTU03515	unknown	Colwellia psychrerythraea	temperate
vOTU03518	Straboviridae	Streptococcus mutans	virulent
vOTU03519	Drexlerviridae	Lactobacillus fermentum	virulent
vOTU03522	Peduoviridae	Staphylococcus saprophyticus	temperate
vOTU03527	Peduoviridae	Colwellia psychrerythraea	temperate
vOTU03528	unknown	Mycoplasma pulmonis	virulent
vOTU03529	Ackermannviridae	Mycoplasma pulmonis	temperate
vOTU03530	Straboviridae	Candidatus Hamiltonella defensa	temperate
vOTU03531	Straboviridae	Mycoplasma pulmonis	temperate
vOTU03533	Peduoviridae	Mycoplasma pulmonis	virulent
vOTU03537	Vilmaviridae	Streptococcus mutans	temperate
vOTU03538	Ackermannviridae	Listeria monocytogenes	temperate
vOTU03541	unknown	Candidatus Pelagibacter ubique	temperate
vOTU03542	unknown	Flavobacterium columnare	virulent
vOTU03543	Casjensviridae	Colwellia psychrerythraea	temperate
vOTU03544	Chaseviridae	Salmonella enterica	temperate
vOTU03547	Casjensviridae	Burkholderia cepacia	virulent
vOTU03550	Salasmaviridae	Staphylococcus saprophyticus	virulent
vOTU03552	unknown	Lactobacillus fermentum	virulent
vOTU03560	unknown	Bacteroides fragilis	virulent
vOTU03561	Casjensviridae	Mycoplasma pulmonis	temperate
vOTU03562	unknown	Lactobacillus fermentum	virulent
vOTU03564	Drexlerviridae	Lactobacillus fermentum	temperate
vOTU03565	Drexlerviridae	Mycoplasma pulmonis	temperate
vOTU03566	unknown	Bacteroides faecis	virulent
vOTU03570	Straboviridae	Candidatus Hamiltonella defensa	temperate
vOTU03572	unknown	Colwellia psychrerythraea	virulent
vOTU03574	unknown	Clostridioides difficile	temperate
vOTU03575	unknown	Colwellia psychrerythraea	virulent
vOTU03576	unknown	Candidatus Hamiltonella defensa	virulent
vOTU03577	Peduoviridae	Lactobacillus fermentum	temperate
vOTU03579	unknown	Parabacteroides distasonis	virulent
vOTU03580	Salasmaviridae	Flavobacterium columnare	virulent
vOTU03581	Straboviridae	Colwellia psychrerythraea	temperate
vOTU03582	Herelleviridae	Cellulophaga baltica	virulent
vOTU03584	unknown	Clostridium perfringens	temperate
vOTU03585	Straboviridae	Colwellia psychrerythraea	temperate
vOTU03586	Peduoviridae	Microcystis aeruginosa	virulent
vOTU03588	no_family_avaliable(NC_054987)	Candidatus Hamiltonella defensa	virulent
vOTU03589	unknown	Candidatus Hamiltonella defensa	virulent
vOTU03590	unknown	Lactobacillus fermentum	virulent
vOTU03591	unknown	Candidatus Hamiltonella defensa	temperate
vOTU03593	Casjensviridae	Candidatus Hamiltonella defensa	temperate
vOTU03594	unknown	Lactobacillus fermentum	temperate
vOTU03598	unknown	Colwellia psychrerythraea	temperate
vOTU03599	Peduoviridae	Staphylococcus saprophyticus	temperate
vOTU03600	Orlajensenviridae	Colwellia psychrerythraea	virulent
vOTU03604	unknown	Colwellia psychrerythraea	virulent
vOTU03605	Ackermannviridae	Parabacteroides merdae	temperate
vOTU03607	Straboviridae	Staphylococcus saprophyticus	virulent
vOTU03609	Straboviridae	Flavobacterium columnare	virulent
vOTU03610	Straboviridae	Flavobacterium columnare	virulent
vOTU03611	unknown	Bacillus halmapalus	virulent
vOTU03613	unknown	Staphylococcus saprophyticus	temperate
vOTU03614	Schitoviridae	Colwellia psychrerythraea	virulent
vOTU03615	Casjensviridae	Staphylococcus saprophyticus	temperate
vOTU03616	Casjensviridae	Streptococcus mutans	temperate
vOTU03618	Casjensviridae	Cutibacterium acnes	temperate
vOTU03620	Casjensviridae	Colwellia psychrerythraea	temperate
vOTU03621	Salasmaviridae	Candidatus Hamiltonella defensa	virulent
vOTU03622	Casjensviridae	Cronobacter sakazakii	temperate
vOTU03624	unknown	Candidatus Hamiltonella defensa	temperate
vOTU03625	Chaseviridae	Helicobacter pylori	virulent
vOTU03626	Peduoviridae	Candidatus Hamiltonella defensa	temperate
vOTU03629	Autographiviridae	Colwellia psychrerythraea	virulent
vOTU03630	Straboviridae	Flavobacterium columnare	temperate
vOTU03631	unknown	Lactobacillus fermentum	temperate
vOTU03632	Peduoviridae	Colwellia psychrerythraea	virulent
vOTU03633	Peduoviridae	Candidatus Hamiltonella defensa	virulent
vOTU03634	Straboviridae	Candidatus Hamiltonella defensa	temperate
vOTU03635	Schitoviridae	unknown	virulent
vOTU03637	Chaseviridae	Salmonella enterica	virulent
vOTU03640	Casjensviridae	Colwellia psychrerythraea	temperate
vOTU03641	unknown	Candidatus Hamiltonella defensa	temperate
vOTU03643	Ackermannviridae	Flavobacterium columnare	temperate
vOTU03644	Herelleviridae	Colwellia psychrerythraea	temperate
vOTU03646	Vilmaviridae	Rhodovulum sp. P5	temperate
vOTU03647	Straboviridae	Candidatus Hamiltonella defensa	temperate
vOTU03648	unknown	Acinetobacter baumannii	temperate
vOTU03650	unknown	unknown	virulent
vOTU03651	unknown	Colwellia psychrerythraea	temperate
vOTU03652	Peduoviridae	Colwellia psychrerythraea	virulent
vOTU03653	Salasmaviridae	unknown	virulent
vOTU03658	unknown	Candidatus Hamiltonella defensa	temperate
vOTU03659	Salasmaviridae	Flavobacterium columnare	virulent
vOTU03661	Ackermannviridae	Candidatus Hamiltonella defensa	virulent
vOTU03663	Casjensviridae	Lactobacillus fermentum	virulent
vOTU03664	Casjensviridae	Lactobacillus plantarum	temperate
vOTU03665	Guelinviridae	Bacteroides fragilis	virulent
vOTU03666	unknown	Candidatus Hamiltonella defensa	virulent
vOTU03667	Schitoviridae	Colwellia psychrerythraea	virulent
vOTU03668	Ackermannviridae	Lactobacillus fermentum	temperate
vOTU03669	Ackermannviridae	Candidatus Hamiltonella defensa	temperate
vOTU03670	Ackermannviridae	Helicobacter pylori	temperate
vOTU03672	Straboviridae	Flavobacterium columnare	temperate
vOTU03673	Peduoviridae	Enterobacter cloacae	temperate
vOTU03674	Salasmaviridae	Streptococcus gordonii	temperate
vOTU03675	unknown	Lactobacillus fermentum	temperate
vOTU03677	unknown	Streptococcus gordonii	temperate
vOTU03678	unknown	Candidatus Hamiltonella defensa	temperate
vOTU03681	unknown	Staphylococcus saprophyticus	temperate
vOTU03683	Casjensviridae	Lactobacillus fermentum	temperate
vOTU03685	Straboviridae	Candidatus Hamiltonella defensa	temperate
vOTU03687	Ackermannviridae	Flavobacterium columnare	virulent
vOTU03689	Salasmaviridae	Colwellia psychrerythraea	virulent
vOTU03691	Casjensviridae	Staphylococcus saprophyticus	virulent
vOTU03692	Salasmaviridae	Actinomyces naeslundii	virulent
vOTU03694	Casjensviridae	Streptococcus parauberis	temperate
vOTU03696	Peduoviridae	Colwellia psychrerythraea	virulent
vOTU03698	unknown	Candidatus Hamiltonella defensa	temperate
vOTU03702	Drexlerviridae	Lactobacillus delbrueckii	virulent
vOTU03703	Salasmaviridae	Candidatus Hamiltonella defensa	virulent
vOTU03707	Casjensviridae	Colwellia psychrerythraea	virulent
vOTU03708	unknown	Colwellia psychrerythraea	virulent
vOTU03712	Straboviridae	Clostridioides difficile	temperate
vOTU03713	Peduoviridae	Colwellia psychrerythraea	temperate
vOTU03714	Peduoviridae	Lactobacillus fermentum	temperate
vOTU03717	Peduoviridae	Lactobacillus fermentum	virulent
vOTU03718	unknown	Lactobacillus fermentum	temperate
vOTU03720	Salasmaviridae	Bacillus subtilis	virulent
vOTU03721	Straboviridae	Streptococcus gordonii	temperate
vOTU03725	Straboviridae	Staphylococcus saprophyticus	virulent
vOTU03726	unknown	Colwellia psychrerythraea	temperate
vOTU03729	Casjensviridae	Clostridium tetani	temperate
vOTU03732	no_family_avaliable(NC_049356)	Lactobacillus fermentum	virulent
vOTU03733	unknown	Streptococcus mutans	virulent
vOTU03735	Herelleviridae	Candidatus Hamiltonella defensa	temperate
vOTU03739	Drexlerviridae	Colwellia psychrerythraea	virulent
vOTU03740	unknown	Mycoplasma pulmonis	temperate
vOTU03741	Drexlerviridae	Erysipelothrix rhusiopathiae	temperate
vOTU03746	Autographiviridae	Lactobacillus fermentum	virulent
vOTU03748	unknown	Streptomyces sp. A217	virulent
vOTU03750	Autographiviridae	Mycobacterium tuberculosis	temperate
vOTU03751	unknown	Lactobacillus fermentum	temperate
vOTU03753	Peduoviridae	Colwellia psychrerythraea	virulent
vOTU03756	Peduoviridae	Glaesserella parasuis	virulent
vOTU03760	unknown	Colwellia psychrerythraea	virulent
vOTU03761	Peduoviridae	Colwellia psychrerythraea	temperate
vOTU03763	Ackermannviridae	Candidatus Hamiltonella defensa	temperate
vOTU03767	Salasmaviridae	Colwellia psychrerythraea	temperate
vOTU03768	unknown	Staphylococcus saprophyticus	virulent
vOTU03778	unknown	Prevotella copri	virulent
vOTU03780	unknown	unknown	virulent
vOTU03783	Casjensviridae	Candidatus Hamiltonella defensa	virulent
vOTU03785	unknown	Candidatus Hamiltonella defensa	temperate
vOTU03786	Peduoviridae	Lactobacillus jensenii	virulent
vOTU03787	unknown	Candidatus Hamiltonella defensa	temperate
vOTU03790	unknown	Candidatus Hamiltonella defensa	temperate
vOTU03792	Chaseviridae	Candidatus Pelagibacter ubique	temperate
vOTU03793	Straboviridae	Candidatus Hamiltonella defensa	temperate
vOTU03797	Straboviridae	Lactobacillus fermentum	virulent
vOTU03799	Peduoviridae	Clostridium tetani	temperate
vOTU03800	Guelinviridae	Flavobacterium columnare	virulent
vOTU03804	Drexlerviridae	Staphylococcus saprophyticus	temperate
vOTU03806	Peduoviridae	Lactobacillus plantarum	temperate
vOTU03807	unknown	Streptomyces avermitilis	temperate
vOTU03817	Kyanoviridae	Cellulophaga baltica	virulent
vOTU03821	Straboviridae	Lactobacillus fermentum	temperate
vOTU03822	Mesyanzhinovviridae	Xanthomonas vesicatoria	virulent
vOTU03824	Ackermannviridae	Candidatus Hamiltonella defensa	temperate
vOTU03825	Chaseviridae	Lactobacillus jensenii	virulent
vOTU03827	Casjensviridae	Candidatus Hamiltonella defensa	temperate
vOTU03829	Chaseviridae	Candidatus Hamiltonella defensa	virulent
vOTU03830	Autographiviridae	Escherichia coli	temperate
vOTU03832	unknown	Chlamydia abortus	virulent
vOTU03835	Casjensviridae	Lactobacillus plantarum	temperate
vOTU03837	Straboviridae	Candidatus Hamiltonella defensa	temperate
vOTU03839	Salasmaviridae	Mycoplasma pulmonis	virulent
vOTU03840	Salasmaviridae	Candidatus Hamiltonella defensa	virulent
vOTU03847	Salasmaviridae	unknown	virulent
vOTU03849	unknown	Colwellia psychrerythraea	temperate
vOTU03853	Salasmaviridae	Candidatus Pelagibacter ubique	virulent
vOTU03857	Salasmaviridae	Bacteroides xylanisolvens	virulent
vOTU03859	unknown	Clostridioides difficile	temperate
vOTU03862	unknown	Candidatus Hamiltonella defensa	virulent
vOTU03863	unknown	Streptococcus gordonii	temperate
vOTU03865	unknown	Candidatus Hamiltonella defensa	virulent
vOTU03868	Straboviridae	Colwellia psychrerythraea	virulent
vOTU03870	Peduoviridae	Colwellia psychrerythraea	virulent
vOTU03874	Casjensviridae	Lactobacillus plantarum	temperate
vOTU03875	Salasmaviridae	Candidatus Hamiltonella defensa	temperate
vOTU03877	Straboviridae	Candidatus Hamiltonella defensa	virulent
vOTU03879	Casjensviridae	Candidatus Hamiltonella defensa	temperate
vOTU03882	unknown	Mycoplasma pulmonis	virulent
vOTU03883	Straboviridae	Bacillus megaterium	temperate
vOTU03884	Salasmaviridae	Candidatus Hamiltonella defensa	virulent
vOTU03885	Casjensviridae	Candidatus Hamiltonella defensa	temperate
vOTU03889	unknown	Bacteroides sp. AF39-16AC	virulent
vOTU03890	Ackermannviridae	Thermoanaerobacterium saccharolyticum	virulent
vOTU03891	Salasmaviridae	Lactobacillus fermentum	virulent
vOTU03892	unknown	Colwellia psychrerythraea	temperate
vOTU03893	Straboviridae	Streptococcus pyogenes	temperate
vOTU03895	Guelinviridae	Bacteroides xylanisolvens	virulent
vOTU03897	Peduoviridae	Lactobacillus fermentum	temperate
vOTU03898	unknown	Colwellia psychrerythraea	virulent
vOTU03900	Autographiviridae	Flavobacterium columnare	virulent
vOTU03906	Drexlerviridae	Colwellia psychrerythraea	virulent
vOTU03908	Peduoviridae	Candidatus Hamiltonella defensa	virulent
vOTU03910	unknown	Streptococcus pyogenes	temperate
vOTU03911	Ackermannviridae	Candidatus Hamiltonella defensa	temperate
vOTU03913	unknown	Clostridioides difficile	temperate
vOTU03916	unknown	Candidatus Hamiltonella defensa	virulent
vOTU03917	unknown	Candidatus Hamiltonella defensa	temperate
vOTU03918	unknown	Colwellia psychrerythraea	temperate
vOTU03919	Casjensviridae	Lactobacillus fermentum	temperate
vOTU03920	Casjensviridae	Colwellia psychrerythraea	temperate
vOTU03921	Mesyanzhinovviridae	Candidatus Hamiltonella defensa	temperate
vOTU03923	Peduoviridae	Mycoplasma pulmonis	temperate
vOTU03926	Straboviridae	Mycoplasma pulmonis	temperate
vOTU03928	Casjensviridae	Colwellia psychrerythraea	temperate
vOTU03929	unknown	Candidatus Hamiltonella defensa	temperate
vOTU03934	unknown	Clostridium perfringens	temperate
vOTU03937	Straboviridae	Rhodococcus hoagii	temperate
vOTU03938	Ackermannviridae	Colwellia psychrerythraea	virulent
vOTU03939	Peduoviridae	Erysipelothrix rhusiopathiae	temperate
vOTU03942	Straboviridae	Staphylococcus saprophyticus	temperate
vOTU03948	no_family_avaliable(NC_047912)	Colwellia psychrerythraea	virulent
vOTU03951	Salasmaviridae	Lactococcus lactis	virulent
vOTU03953	Drexlerviridae	Colwellia psychrerythraea	temperate
vOTU03954	Salasmaviridae	Lactobacillus fermentum	virulent
vOTU03955	Peduoviridae	Listeria monocytogenes	temperate
vOTU03957	Salasmaviridae	Candidatus Hamiltonella defensa	temperate
vOTU03958	unknown	Lactobacillus fermentum	temperate
vOTU03959	unknown	Colwellia psychrerythraea	temperate
vOTU03960	unknown	Colwellia psychrerythraea	virulent
vOTU03961	Herelleviridae	Candidatus Hamiltonella defensa	temperate
vOTU03962	Salasmaviridae	Colwellia psychrerythraea	temperate
vOTU03964	no_family_avaliable(NC_055050)	Candidatus Pelagibacter ubique	virulent
vOTU03966	Casjensviridae	Colwellia psychrerythraea	virulent
vOTU03967	Peduoviridae	Candidatus Hamiltonella defensa	virulent
vOTU03968	Peduoviridae	Mycoplasma pulmonis	virulent
vOTU03969	Straboviridae	Candidatus Hamiltonella defensa	temperate
vOTU03973	Casjensviridae	Candidatus Hamiltonella defensa	virulent
vOTU03978	unknown	Candidatus Hamiltonella defensa	temperate
vOTU03981	Casjensviridae	Lactobacillus fermentum	temperate
vOTU03983	Straboviridae	Candidatus Hamiltonella defensa	temperate
vOTU03986	Herelleviridae	Candidatus Hamiltonella defensa	virulent
[truncated: 9,292 more rows]
