# Supplementary material for: Integrative metagenomic analysis reveals distinct gut microbial signatures related to obesity
Source: BMC Microbiol. 2024 Apr 5;24:119. doi: 10.1186/s12866-024-03278-5 (PMC10996249; doi:10.1186/s12866-024-03278-5)
Supplement: Supplementary file 4 — Additional file 4. [file 12866_2024_3278_MOESM4_ESM.xlsx]

## Sheet: VFs
Table S3. The contributing taxa to virulence factors and antibiotic resistance genes
Gene	Accession	Product	Host	Host Phylum
acpXL	NP_540392	(acpXL) acyl carrier protein [LPS (CVF383)	Brucella melitensis bv. 1 str. 16M	Pseudomonadota
nanH	YP_695432	(nanH) sialidase [sialidase (VF0391)	Clostridium perfringens ATCC 13124	Bacillota
cloSI	NP_561762	(cloSI) alpha-clostripain [alpha-clostripain (VF0390)	Clostridium perfringens str. 13	Bacillota
colA	NP_561089	(colA) collagenase [kappa-toxin (VF0388)	Clostridium perfringens str. 13	Bacillota
nagH	NP_561107	(nagH) hyaluronidase [mu-toxin (VF0389)	Clostridium perfringens str. 13	Bacillota
nagI	NP_561797	(nagI) hyaluronidase [mu-toxin (VF0389)	Clostridium perfringens str. 13	Bacillota
nagJ	NP_562150	(nagJ) hyaluronidase [mu-toxin (VF0389)	Clostridium perfringens str. 13	Bacillota
nagK	NP_562195	(nagK) hyaluronidase [mu-toxin (VF0389)	Clostridium perfringens str. 13	Bacillota
nagL	NP_562439	(nagL) hyaluronidase [mu-toxin (VF0389)	Clostridium perfringens str. 13	Bacillota
nanI	NP_561641	(nanI) exo-alpha-sialidase [sialidase (VF0391)	Clostridium perfringens str. 13	Bacillota
nanJ	NP_561469	(nanJ) exo-alpha-sialidase [sialidase (VF0391)	Clostridium perfringens str. 13	Bacillota
pfoA	NP_561079	(pfoA) perfringolysin O [theta-toxin/PFO (VF0382)	Clostridium perfringens str. 13	Bacillota
plc	NP_560952	(plc) phospholipase C [alpha-toxin (CpPLC) (VF0378)	Clostridium perfringens str. 13	Bacillota
ebpB	NP_814822	(ebpB) endocarditis and biofilm-associated pilus minor subunit EbpB [Ebp pili (VF0538)	Enterococcus faecalis V583	Bacillota
ebpC	NP_814823	(ebpC) endocarditis and biofilm-associated pilus major subunit EbpC [Ebp pili (VF0538)	Enterococcus faecalis V583	Bacillota
faeC	AAL47165	(faeC) FaeC [K88 pili/F4 fimbriae (AI040)	Escherichia coli	Pseudomonadota
aggA	AAA57454	(aggA) fimbrial major subunit [AAFs (VF0214)	Escherichia coli 17-2	Pseudomonadota
aggB	AAA57453	(aggB) fimbrial minor subunit [AAFs (VF0214)	Escherichia coli 17-2	Pseudomonadota
aggC	AAA57452	(aggC) usher protein [AAFs (VF0214)	Escherichia coli 17-2	Pseudomonadota
aggD	AAA57451	(aggD) chaperone [AAFs (VF0214)	Escherichia coli 17-2	Pseudomonadota
chuA	NP_756170	(chuA) Outer membrane heme/hemoglobin receptor ChuA [Chu (VF0227)	Escherichia coli CFT073	Pseudomonadota
chuS	NP_756169	(chuS) heme oxygenase ChuS [Chu (VF0227)	Escherichia coli CFT073	Pseudomonadota
chuT	NP_756175	(chuT) periplasmic heme-binding protein ChuT [Chu (VF0227)	Escherichia coli CFT073	Pseudomonadota
chuU	NP_756179	(chuU) heme permease protein ChuU [Chu (VF0227)	Escherichia coli CFT073	Pseudomonadota
chuV	NP_756180	(chuV) ATP-binding hydrophilic protein ChuV [Chu (VF0227)	Escherichia coli CFT073	Pseudomonadota
chuW	NP_756176	(chuW) Putative oxygen independent coproporphyrinogen III oxidase [Chu (VF0227)	Escherichia coli CFT073	Pseudomonadota
chuX	NP_756177	(chuX) putative heme-binding protein ChuX [Chu (VF0227)	Escherichia coli CFT073	Pseudomonadota
chuY	NP_756178	(chuY) ChuY [Chu (VF0227)	Escherichia coli CFT073	Pseudomonadota
entA	NP_752614	(entA) 23-dihydro-23-dihydroxybenzoate dehydrogenase [Enterobactin (VF0228)	Escherichia coli CFT073	Pseudomonadota
entB	NP_752613	(entB) isochorismatase [Enterobactin (VF0228)	Escherichia coli CFT073	Pseudomonadota
entC	NP_752611	(entC) isochorismate synthase 1 [Enterobactin (VF0228)	Escherichia coli CFT073	Pseudomonadota
entD	NP_752599	(entD) phosphopantetheinyl transferase component of enterobactin synthase multienzyme complex [Enterobactin (VF0228)	Escherichia coli CFT073	Pseudomonadota
entE	NP_752612	(entE) 23-dihydroxybenzoate-AMP ligase component of enterobactin synthase multienzyme complex [Enterobactin (VF0228)	Escherichia coli CFT073	Pseudomonadota
entF	NP_752604	(entF) enterobactin synthase multienzyme complex component ATP-dependent [Enterobactin (VF0228)	Escherichia coli CFT073	Pseudomonadota
entS	NP_752609	(entS) enterobactin exporter iron-regulated [enterobactin (IA019)	Escherichia coli CFT073	Pseudomonadota
fepA	NP_752600	(fepA) ferrienterobactin outer membrane transporter [Enterobactin (VF0228)	Escherichia coli CFT073	Pseudomonadota
fepB	NP_752610	(fepB) ferrienterobactin ABC transporter periplasmic binding protein [Enterobactin (VF0228)	Escherichia coli CFT073	Pseudomonadota
fepC	NP_752606	(fepC) ferrienterobactin ABC transporter ATPase [Enterobactin (VF0228)	Escherichia coli CFT073	Pseudomonadota
fepD	NP_752608	(fepD) ferrienterobactin ABC transporter permease [Enterobactin (VF0228)	Escherichia coli CFT073	Pseudomonadota
fepG	NP_752607	(fepG) iron-enterobactin ABC transporter permease [Enterobactin (VF0228)	Escherichia coli CFT073	Pseudomonadota
fes	NP_752602	(fes) enterobactin/ferric enterobactin esterase [enterobactin (IA019)	Escherichia coli CFT073	Pseudomonadota
fimA	NP_757241	(fimA) Type-1 fimbrial protein A chain precursor [Type 1 fimbriae (VF0221)	Escherichia coli CFT073	Pseudomonadota
fimB	NP_757239	(fimB) Type 1 fimbriae Regulatory protein fimB [Type 1 fimbriae (VF0221)	Escherichia coli CFT073	Pseudomonadota
fimC	NP_757243	(fimC) Chaperone protein fimC precursor [Type 1 fimbriae (VF0221)	Escherichia coli CFT073	Pseudomonadota
fimD	NP_757244	(fimD) Outer membrane usher protein fimD precursor [Type 1 fimbriae (VF0221)	Escherichia coli CFT073	Pseudomonadota
fimE	NP_757240	(fimE) Type 1 fimbriae Regulatory protein fimE [Type 1 fimbriae (VF0221)	Escherichia coli CFT073	Pseudomonadota
fimF	NP_757245	(fimF) FimF protein precursor [Type 1 fimbriae (VF0221)	Escherichia coli CFT073	Pseudomonadota
fimG	NP_757247	(fimG) FimG protein precursor [Type 1 fimbriae (VF0221)	Escherichia coli CFT073	Pseudomonadota
fimH	NP_757248	(fimH) FimH protein precursor [Type 1 fimbriae (VF0221)	Escherichia coli CFT073	Pseudomonadota
fimI	NP_757242	(fimI) Fimbrin-like protein fimI precursor [Type 1 fimbriae (VF0221)	Escherichia coli CFT073	Pseudomonadota
focH	NP_753159	(focH) F1C Putative fimbrial adhesin precursor [F1C fimbriae (VF0224)	Escherichia coli CFT073	Pseudomonadota
hlyA	NP_755445	(hlyA) Hemolysin A [Hemolysin (VF0225)	Escherichia coli CFT073	Pseudomonadota
hlyB	NP_755448	(hlyB) Hemolysin B [Hemolysin (VF0225)	Escherichia coli CFT073	Pseudomonadota
hlyD	NP_755449	(hlyD) Hemolysin D [Hemolysin (VF0225)	Escherichia coli CFT073	Pseudomonadota
iroB	NP_753168	(iroB) glucosyltransferase IroB [Salmochelin (IA013)	Escherichia coli CFT073	Pseudomonadota
iroC	NP_753167	(iroC) ATP binding cassette transporter [Salmochelin (IA013)	Escherichia coli CFT073	Pseudomonadota
iroD	NP_753166	(iroD) esterase [Salmochelin (IA013)	Escherichia coli CFT073	Pseudomonadota
iroE	NP_753165	(iroE) esterase [Salmochelin (IA013)	Escherichia coli CFT073	Pseudomonadota
iroN	NP_753164	(iroN) salmochelin receptor IroN [IroN (VF0230)	Escherichia coli CFT073	Pseudomonadota
iucC	NP_755500	(iucC) aerobactin siderophore biosynthesis protein IucC [Aerobactin (VF0229)	Escherichia coli CFT073	Pseudomonadota
iucD	NP_755499	(iucD) L-lysine 6-monooxygenase IucD [Aerobactin (VF0229)	Escherichia coli CFT073	Pseudomonadota
iutA	NP_755498	(iutA) ferric aerobactin receptor precusor IutA [Aerobactin (VF0229)	Escherichia coli CFT073	Pseudomonadota
papB		(papB) regulatory protein PapB [P fimbriae (VF0220)	Escherichia coli CFT073	Pseudomonadota
papC	NP_755465	(papC) usher protein PapC [P fimbriae (VF0220)	Escherichia coli CFT073	Pseudomonadota
papD	NP_755464	(papD) chaperone protein PapD [P fimbriae (VF0220)	Escherichia coli CFT073	Pseudomonadota
papE	NP_755460	(papE) P pilus minor subunit PapE [P fimbriae (VF0220)	Escherichia coli CFT073	Pseudomonadota
papF	NP_755459	(papF) P pilus minor subunit PapF [P fimbriae (VF0220)	Escherichia coli CFT073	Pseudomonadota
papG	NP_755458	(papG) P pilus tip adhesin PapG [P fimbriae (VF0220)	Escherichia coli CFT073	Pseudomonadota
papH	NP_755466	(papH) P pilus termination subunit PapH [P fimbriae (VF0220)	Escherichia coli CFT073	Pseudomonadota
papI	NP_755468	(papI) regulatory protein PapI [P fimbriae (VF0220)	Escherichia coli CFT073	Pseudomonadota
papJ	NP_755463	(papJ) P pilus assembly protein PapJ [P fimbriae (VF0220)	Escherichia coli CFT073	Pseudomonadota
papK	NP_755461	(papK) P pilus minor subunit PapK [P fimbriae (VF0220)	Escherichia coli CFT073	Pseudomonadota
papX	NP_755457	(papX) PapX protein regulates flagellum synthesis to repress motility [P fimbriae (CVF425)	Escherichia coli CFT073	Pseudomonadota
pic	NP_752289	(pic) serine protease precursor [Pic (VF0232)	Escherichia coli CFT073	Pseudomonadota
sat	NP_755494	(sat) Aecreted auto transpoter toxin [Sat (VF0231)	Escherichia coli CFT073	Pseudomonadota
tcpC	NP_754290	(tcpC) Tir domain containing protein TcpC [TcpC (VF0413)	Escherichia coli CFT073	Pseudomonadota
vat	NP_752330	(vat) Haemoglobin protease [Tsh (VF0233)	Escherichia coli CFT073	Pseudomonadota
eae	AAC38392	(eae) intimin [Intimin (VF0177)	Escherichia coli O127:H6 str. E2348/69	Pseudomonadota
espC	AAG37043	(espC) Type III secretion system secreted protein serine protease [EspC (VF0173)	Escherichia coli O127:H6 str. E2348/69	Pseudomonadota
espD	AAC38395	(espD) EspD [EspD (VF0180)	Escherichia coli O127:H6 str. E2348/69	Pseudomonadota
espF	AAC38400	(espF) EspF [EspF (VF0182)	Escherichia coli O127:H6 str. E2348/69	Pseudomonadota
cesAB	NP_290286	(cesAB) chaperone for EspA and EspB [LEE encoded T3SS (SS020)	Escherichia coli O157:H7 str. EDL933	Pseudomonadota
cesD	NP_290276	(cesD) chaperone for EspB and EspD [TTSS (VF0191)	Escherichia coli O157:H7 str. EDL933	Pseudomonadota
cesD2	NP_290253	(cesD2) chaperone for EspD [LEE encoded T3SS (SS020)	Escherichia coli O157:H7 str. EDL933	Pseudomonadota
cesL	NP_290270	(cesL) chaperone for SepL [LEE encoded T3SS (SS020)	Escherichia coli O157:H7 str. EDL933	Pseudomonadota
cesT	NP_290260	(cesT) multieffector chaperone [LEE encoded T3SS (SS020)	Escherichia coli O157:H7 str. EDL933	Pseudomonadota
escC	NP_290275	(escC) Type III secretion system secretin EscC [TTSS (VF0191)	Escherichia coli O157:H7 str. EDL933	Pseudomonadota
escD	NP_290258	(escD) Type III secretion system outer MS ring protein EscD [TTSS (VF0191)	Escherichia coli O157:H7 str. EDL933	Pseudomonadota
escE	NP_290287	(escE) chaperone for EscF [LEE encoded T3SS (SS020)	Escherichia coli O157:H7 str. EDL933	Pseudomonadota
escF	NP_290252	(escF) Type III secretion system needle filament protein EscF [TTSS (VF0191)	Escherichia coli O157:H7 str. EDL933	Pseudomonadota
escG	NP_290251	(escG) chaperone for EscF [LEE encoded T3SS (SS020)	Escherichia coli O157:H7 str. EDL933	Pseudomonadota
escI	NP_290272	(escI) Type III secretion system inner rod component EscI [LEE encoded T3SS (SS020)	Escherichia coli O157:H7 str. EDL933	Pseudomonadota
escJ	NP_290273	(escJ) Type III secretion system inner MS ring protein EscJ [TTSS (VF0191)	Escherichia coli O157:H7 str. EDL933	Pseudomonadota
escL	NP_290284	(escL) negative regulator EscL stator protein [LEE encoded T3SS (SS020)	Escherichia coli O157:H7 str. EDL933	Pseudomonadota
escN	NP_290268	(escN) ATPase EscN [TTSS (VF0191)	Escherichia coli O157:H7 str. EDL933	Pseudomonadota
escO	NP_290267	(escO) positive regulator EscO [LEE encoded T3SS (SS020)	Escherichia coli O157:H7 str. EDL933	Pseudomonadota
escP	NP_290266	(escP) Type III secretion system needle length regulator EscP [LEE encoded T3SS (SS020)	Escherichia coli O157:H7 str. EDL933	Pseudomonadota
escR	NP_290283	(escR) Type III secretion systemminor export apparatus protein EscR [TTSS (VF0191)	Escherichia coli O157:H7 str. EDL933	Pseudomonadota
escS	NP_290282	(escS) Type III secretion systemminor export apparatus protein EscS [TTSS (VF0191)	Escherichia coli O157:H7 str. EDL933	Pseudomonadota
escT	NP_290281	(escT) Type III secretion system minor export apparatus protein EscT [TTSS (VF0191)	Escherichia coli O157:H7 str. EDL933	Pseudomonadota
escU	NP_290280	(escU) Type III secretion system export apparatus switch protein EscU [TTSS (VF0191)	Escherichia coli O157:H7 str. EDL933	Pseudomonadota
escV	NP_290269	(escV) Type III secretion system major export apparatus protein [TTSS (VF0191)	Escherichia coli O157:H7 str. EDL933	Pseudomonadota
espA	NP_290256	(espA) Type III secretion system translocator protein EspA [EspA (VF0198)	Escherichia coli O157:H7 str. EDL933	Pseudomonadota
espB	NP_290254	(espB) Type III secretion system translocator protein EspB pore protein [TTSS (VF0191)	Escherichia coli O157:H7 str. EDL933	Pseudomonadota
espG	NP_290289	(espG) Type III secretion system effector EspG GTPase activating protein [EspG (VF0201)	Escherichia coli O157:H7 str. EDL933	Pseudomonadota
espH	NP_290264	(espH) Type III secretion system effector EspH RhoGEF Inhibitor [EspH (VF0197)	Escherichia coli O157:H7 str. EDL933	Pseudomonadota
espK	NP_287316	(espK) Type III secretion system effector EspK [LEE encoded T3SS (SS020)	Escherichia coli O157:H7 str. EDL933	Pseudomonadota
espL1	NP_288154	(espL1) Type III secretion system effector espL1 [LEE encoded T3SS (SS020)	Escherichia coli O157:H7 str. EDL933	Pseudomonadota
espL4	NP_290644	(espL4) Type III secretion system effector EspL4 [LEE encoded T3SS (SS020)	Escherichia coli O157:H7 str. EDL933	Pseudomonadota
espR1	NP_287686	(espR1) Type III secretion system effector espR1 [LEE encoded T3SS (SS020)	Escherichia coli O157:H7 str. EDL933	Pseudomonadota
espR3	NP_288394	(espR3) Type III secretion system effector espR3 [LEE encoded T3SS (SS020)	Escherichia coli O157:H7 str. EDL933	Pseudomonadota
espX1	NP_285716	(espX1) Type III secretion system effector EspX1 [LEE encoded T3SS (SS020)	Escherichia coli O157:H7 str. EDL933	Pseudomonadota
espX2	NP_286562	(espX2) Type III secretion system effector EspX2 [LEE encoded T3SS (SS020)	Escherichia coli O157:H7 str. EDL933	Pseudomonadota
espX4	NP_290672	(espX4) Type III secretion system effector EspX4 [LEE encoded T3SS (SS020)	Escherichia coli O157:H7 str. EDL933	Pseudomonadota
espX5	NP_290699	(espX5) Type III secretion system effector EspX5 [LEE encoded T3SS (SS020)	Escherichia coli O157:H7 str. EDL933	Pseudomonadota
espX6	NP_290952	(espX6) Type III secretion system effector EspX6 [LEE encoded T3SS (SS020)	Escherichia coli O157:H7 str. EDL933	Pseudomonadota
espY1	NP_285753	(espY1) Type III secretion system effector EspY1 [LEE encoded T3SS (SS020)	Escherichia coli O157:H7 str. EDL933	Pseudomonadota
espY2	NP_285765	(espY2) Type III secretion system effector EspY2 [LEE encoded T3SS (SS020)	Escherichia coli O157:H7 str. EDL933	Pseudomonadota
espY3	NP_286160	(espY3) Type III secretion system effector EspY3 [LEE encoded T3SS (SS020)	Escherichia coli O157:H7 str. EDL933	Pseudomonadota
espY4	NP_290352	(espY4) Type III secretion system effector EspY4 [LEE encoded T3SS (SS020)	Escherichia coli O157:H7 str. EDL933	Pseudomonadota
etgA	NP_290279	(etgA) T3SS-associated peptidoglycan lytic enzyme [LEE encoded T3SS (SS020)	Escherichia coli O157:H7 str. EDL933	Pseudomonadota
hlyC	YP_325607	(hlyC) hemolysin transport protein [Hemolysin (VF0207)	Escherichia coli O157:H7 str. EDL933	Pseudomonadota
map	NP_290262	(map) Type III secretion system effector Map Rho guanine exchange factor [Map (VF0195)	Escherichia coli O157:H7 str. EDL933	Pseudomonadota
nleB2	NP_286532	(nleB2) Type III secretion system effector NleB2 [LEE encoded T3SS (SS020)	Escherichia coli O157:H7 str. EDL933	Pseudomonadota
nleC	NP_286533	(nleC) Type III secretion system effector NleC zinc metalloprotease [NleC (VF0340)	Escherichia coli O157:H7 str. EDL933	Pseudomonadota
nleH1	NP_286534	(nleH1) Type III secretion system effector NleH1 [LEE encoded T3SS (SS020)	Escherichia coli O157:H7 str. EDL933	Pseudomonadota
paa	NP_287515	(paa) outer membrane adhesin Paa [Paa (VF0194)	Escherichia coli O157:H7 str. EDL933	Pseudomonadota
sepD	NP_290274	(sepD) Type III secretion system secretion switch protein SepD [LEE encoded T3SS (SS020)	Escherichia coli O157:H7 str. EDL933	Pseudomonadota
sepL	NP_290257	(sepL) Type III secretion system secretion gatekeeper SepL [TTSS (VF0191)	Escherichia coli O157:H7 str. EDL933	Pseudomonadota
tir	NP_290261	(tir) translocated intimin receptor protein [Tir (VF0193)	Escherichia coli O157:H7 str. EDL933	Pseudomonadota
sepQ/escQ	NP_290265	(sepQ/escQ) Type III secetion system C ring protein EscQ [TTSS (VF0191)	Escherichia coli O157:H7 str. EDL933	Pseudomonadota
sepZ/espZ	NP_290271	(sepZ/espZ) Type III secretion system effector EspZ [TTSS (VF0191)	Escherichia coli O157:H7 str. EDL933	Pseudomonadota
yagV/ecpE	NP_286006	(yagV/ecpE) E. coli common pilus chaperone EcpE [ECP (VF0404)	Escherichia coli O157:H7 str. EDL933	Pseudomonadota
yagW/ecpD	NP_286007	(yagW/ecpD) polymerized tip adhesin of ECP fibers [ECP (VF0404)	Escherichia coli O157:H7 str. EDL933	Pseudomonadota
yagX/ecpC	NP_286008	(yagX/ecpC) E. coli common pilus usher EcpC [ECP (VF0404)	Escherichia coli O157:H7 str. EDL933	Pseudomonadota
yagY/ecpB	NP_286009	(yagY/ecpB) E. coli common pilus chaperone EcpB [ECP (VF0404)	Escherichia coli O157:H7 str. EDL933	Pseudomonadota
yagZ/ecpA	NP_286010	(yagZ/ecpA) E. coli common pilus structural subunit EcpA [ECP (VF0404)	Escherichia coli O157:H7 str. EDL933	Pseudomonadota
ykgK/ecpR	NP_286011	(ykgK/ecpR) regulator protein EcpR [ECP (VF0404)	Escherichia coli O157:H7 str. EDL933	Pseudomonadota
aslA	AAG10151	(aslA) putative arylsulfatase [AslA (VF0238)	Escherichia coli O18:K1:H7 str. RS218	Pseudomonadota
ibeA	AAF98391	(ibeA) invasion protein IbeA [Ibes (VF0237)	Escherichia coli O18:K1:H7 str. RS218	Pseudomonadota
kpsD	AAA21682	(kpsD) KpsD [K1 capsule (VF0239)	Escherichia coli O18:K1:H7 str. RS218	Pseudomonadota
kpsM	AAA24046	(kpsM) KpsM [K1 capsule (VF0239)	Escherichia coli O18:K1:H7 str. RS218	Pseudomonadota
kpsT	AAA24047	(kpsT) KpsT [K1 capsule (VF0239)	Escherichia coli O18:K1:H7 str. RS218	Pseudomonadota
ompA	AAF37887	(ompA) outer membrane protein A [OmpA (VF0236)	Escherichia coli O18:K1:H7 str. RS218	Pseudomonadota
afaD	CAW30800	(afaD) AfaD [Afimbrial adhesin AFA-I mannose-resistant adhesin (AI010)	Escherichia coli O25b:H4 str. FV9863	Pseudomonadota
astA	BAA94855	(astA) heat-stable enterotoxin 1 [EAST1 (VF0216)	Escherichia coli O44:H18 042	Pseudomonadota
pet	YP_006099165	(pet) Pet serine protease precursor autotransporter [Pet (VF0217)	Escherichia coli O44:H18 042	Pseudomonadota
aap/aspU	YP_006099176	(aap/aspU) Dispersin [Dispersin (VF0215)	Escherichia coli O44:H18 042	Pseudomonadota
fdeC	YP_002390132	(fdeC) adhesin FdeC [FdeC (VF0506)	Escherichia coli O45:K1:H7 str. S88	Pseudomonadota
draP	AAK16479	(draP) DraP [Dr adhesins (VF0223)	Escherichia coli O75:K5:H- str. IH11128	Pseudomonadota
etpB	CBJ04459	(etpB) two-partner secretion transporter EtpB [EtpA (VF0437)	Escherichia coli O78:H11:K80 str. H10407	Pseudomonadota
faeD	YP_002295985	(faeD) fimbrial usher protein FaeD [K88 pili/F4 fimbriae (AI040)	Escherichia coli SE11	Pseudomonadota
faeE	YP_002295986	(faeE) fimbrial chaperone FaeE [K88 pili/F4 fimbriae (AI040)	Escherichia coli SE11	Pseudomonadota
faeF	YP_002295987	(faeF) fimbrial protein FaeF [K88 pili/F4 fimbriae (AI040)	Escherichia coli SE11	Pseudomonadota
faeH	YP_002295989	(faeH) fimbrial protein FaeH [K88 pili/F4 fimbriae (AI040)	Escherichia coli SE11	Pseudomonadota
faeI	YP_002295990	(faeI) fimbrial protein FaeI [K88 pili/F4 fimbriae (AI040)	Escherichia coli SE11	Pseudomonadota
faeJ	YP_002295991	(faeJ) fimbrial protein FaeJ [K88 pili/F4 fimbriae (AI040)	Escherichia coli SE11	Pseudomonadota
cnf1	CAA50007	(cnf1) cytotoxic necrotizing factor 1 [CNF-1 (VF0240)	Escherichia coli str. E-B35	Pseudomonadota
sfaB	YP_540123	(sfaB) S fimbrial switch regulatory protein SfaB [S fimbriae (VF0222)	Escherichia coli UTI89	Pseudomonadota
sfaD	YP_540125	(sfaD) S fimbriae minor subunit SfaD [S fimbriae (VF0222)	Escherichia coli UTI89	Pseudomonadota
sfaE	YP_540126	(sfaE) S fimbriae periplasmic chaperone SfaE [S fimbriae (VF0222)	Escherichia coli UTI89	Pseudomonadota
sfaF	YP_540127	(sfaF) S fimbriae outer membrane usher SfaF [S fimbriae (VF0222)	Escherichia coli UTI89	Pseudomonadota
sfaG	YP_540128	(sfaG) S fimbriae minor subunit SfaG [S fimbriae (VF0222)	Escherichia coli UTI89	Pseudomonadota
sfaX	YP_540132	(sfaX) regulatory protein SfaX [S fimbriae (VF0222)	Escherichia coli UTI89	Pseudomonadota
sfaY	YP_540131	(sfaY) regulatory protein SfaY [S fimbriae (VF0222)	Escherichia coli UTI89	Pseudomonadota
galE	NP_438515	(galE) UDP-glucose 4-epimerase [LOS (CVF494)	Haemophilus influenzae Rd KW20	Pseudomonadota
galU	NP_438972	(galU) glucosephosphate uridylyltransferase [LOS (CVF494)	Haemophilus influenzae Rd KW20	Pseudomonadota
kdsA	NP_439706	(kdsA) 2-dehydro-3-deoxyphosphooctonate aldolase [LOS (CVF494)	Haemophilus influenzae Rd KW20	Pseudomonadota
lpxA	NP_439219	(lpxA) UDP-N-acetylglucosamine acyltransferase [LOS (CVF494)	Haemophilus influenzae Rd KW20	Pseudomonadota
lpxC	NP_439302	(lpxC) UDP-3-O-(R-3-hydroxymyristoyl)-N-acetylglucosamine deacetylase [LOS (CVF494)	Haemophilus influenzae Rd KW20	Pseudomonadota
rfaD	NP_439271	(rfaD) ADP-L-glycero-D-mannoheptose-6-epimerase [LOS (VF0044)	Haemophilus influenzae Rd KW20	Pseudomonadota
rfaE	NP_439675	(rfaE) ADP-heptose synthase [LOS (VF0044)	Haemophilus influenzae Rd KW20	Pseudomonadota
rffG	NP_439034	(rffG) dTDP-glucose 46-dehydratase [LOS (CVF494)	Haemophilus influenzae Rd KW20	Pseudomonadota
wecA	NP_439858	(wecA) undecaprenyl-phosphate alpha-N-acetylglucosaminyltransferase [LOS (CVF494)	Haemophilus influenzae Rd KW20	Pseudomonadota
yhxB/manB	NP_438900	(yhxB/manB) phosphomannomutase [LOS (CVF494)	Haemophilus influenzae Rd KW20	Pseudomonadota
gmhA/lpcA	NP_439337	(gmhA/lpcA) phosphoheptose isomerase [LOS (CVF494)	Haemophilus influenzae Rd KW20	Pseudomonadota
csgB	NP_460114	(csgB) minor curlin subunit precursor curli nucleator protein CsgB [Agf (VF0103)	Salmonella enterica subsp. enterica serovar Typhimurium str. LT2	Pseudomonadota
csgD	NP_460113	(csgD) DNA-binding transcriptional regulator CsgD [curli fibers/thin aggregative fimbriae (AGF) (AI094)	Salmonella enterica subsp. enterica serovar Typhimurium str. LT2	Pseudomonadota
csgE	NP_460112	(csgE) curli production assembly/transport protein CsgE [Agf (VF0103)	Salmonella enterica subsp. enterica serovar Typhimurium str. LT2	Pseudomonadota
csgF	NP_460111	(csgF) curli production assembly/transport protein CsgF [Agf (VF0103)	Salmonella enterica subsp. enterica serovar Typhimurium str. LT2	Pseudomonadota
csgG	NP_460110	(csgG) curli production assembly/transport protein CsgG [Agf (VF0103)	Salmonella enterica subsp. enterica serovar Typhimurium str. LT2	Pseudomonadota
mgtB	NP_462662	(mgtB) Mg2+ transport protein [MgtBC (VF0106)	Salmonella enterica subsp. enterica serovar Typhimurium str. LT2	Pseudomonadota
gspC	YP_404599	(gspC) general secretion pathway protein C [T2SS (VF0333)	Shigella dysenteriae Sd197	Pseudomonadota
gspD	YP_404600	(gspD) general secretion pathway protein D [T2SS (VF0333)	Shigella dysenteriae Sd197	Pseudomonadota
gspE	YP_404601	(gspE) general secretion pathway protein E [T2SS (VF0333)	Shigella dysenteriae Sd197	Pseudomonadota
gspF	YP_404602	(gspF) general secretion pathway protein F [T2SS (VF0333)	Shigella dysenteriae Sd197	Pseudomonadota
gspG	YP_404603	(gspG) general secretion pathway protein G [T2SS (VF0333)	Shigella dysenteriae Sd197	Pseudomonadota
gspH	YP_404604	(gspH) general secretion pathway protein H [T2SS (VF0333)	Shigella dysenteriae Sd197	Pseudomonadota
gspI	YP_404605	(gspI) general secretion pathway protein I [T2SS (VF0333)	Shigella dysenteriae Sd197	Pseudomonadota
gspJ	YP_404606	(gspJ) general secretion pathway protein J [T2SS (VF0333)	Shigella dysenteriae Sd197	Pseudomonadota
gspK	YP_404607	(gspK) general secretion pathway protein K [T2SS (VF0333)	Shigella dysenteriae Sd197	Pseudomonadota
gspL	YP_404608	(gspL) general secretion pathway protein L [T2SS (VF0333)	Shigella dysenteriae Sd197	Pseudomonadota
gspM	YP_404609	(gspM) general secretion pathway protein M [T2SS (VF0333)	Shigella dysenteriae Sd197	Pseudomonadota
shuA	YP_405019	(shuA) outer membrane heme/hemoglobin receptor ShuA [Shu (VF0256)	Shigella dysenteriae Sd197	Pseudomonadota
shuS	YP_405020	(shuS) heme/hemoglobin transport protein ShuS [Shu (VF0256)	Shigella dysenteriae Sd197	Pseudomonadota
shuT	YP_405017	(shuT) periplasmic binding protein ShuT [Shu (VF0256)	Shigella dysenteriae Sd197	Pseudomonadota
shuU	YP_405014	(shuU) permease of iron compound ABC transport system [Shu (VF0256)	Shigella dysenteriae Sd197	Pseudomonadota
shuV	YP_405013	(shuV) ATP-binding component of hemin transport system [Shu (VF0256)	Shigella dysenteriae Sd197	Pseudomonadota
shuX	YP_405016	(shuX) shu locus protein ShuX [Shu (VF0256)	Shigella dysenteriae Sd197	Pseudomonadota
shuY	YP_405015	(shuY) shu locus protein ShuY [Shu (VF0256)	Shigella dysenteriae Sd197	Pseudomonadota
gtrA	NP_706257	(gtrA) bactoprenol-linked glucose translocase/flippase [LPS (VF0124)	Shigella flexneri 2a str. 301	Pseudomonadota
gtrB	NP_706258	(gtrB) bactoprenol glucosyl transferase [LPS (VF0124)	Shigella flexneri 2a str. 301	Pseudomonadota
iucA	NP_709454	(iucA) aerobactin synthesis protein IucA [Aerobactin (VF0123)	Shigella flexneri 2a str. 301	Pseudomonadota
iucB	NP_709455	(iucB) aerobactin synthesis protein IucB [Aerobactin (VF0123)	Shigella flexneri 2a str. 301	Pseudomonadota
senB	YP_406304	(senB) enterotoxin [ShET2 (VF0258)	Shigella flexneri 2a str. 301	Pseudomonadota
fliG	YP_001006742	(fliG) flagellar motor switch protein G [Flagella (VF0394)	Yersinia enterocolitica subsp. enterocolitica 8081	Pseudomonadota
fliN	YP_001006749	(fliN) flagellar motor switch protein FliN [Flagella (VF0394)	Yersinia enterocolitica subsp. enterocolitica 8081	Pseudomonadota
fyuA	NP_405467	(fyuA) pesticin/yersiniabactin receptor protein [Yersiniabactin (VF0136)	Yersinia pestis CO92	Pseudomonadota
irp1	NP_405471	(irp1) yersiniabactin biosynthetic protein Irp1 [Yersiniabactin (VF0136)	Yersinia pestis CO92	Pseudomonadota
irp2	NP_405472	(irp2) yersiniabactin biosynthetic protein Irp2 [Yersiniabactin (VF0136)	Yersinia pestis CO92	Pseudomonadota
ybtA	NP_405473	(ybtA) transcriptional regulator YbtA [Yersiniabactin (VF0136)	Yersinia pestis CO92	Pseudomonadota
ybtE	NP_405468	(ybtE) yersiniabactin siderophore biosynthetic protein [Yersiniabactin (VF0136)	Yersinia pestis CO92	Pseudomonadota
ybtP	NP_405474	(ybtP) lipoprotein inner membrane ABC-transporter [Yersiniabactin (VF0136)	Yersinia pestis CO92	Pseudomonadota
ybtQ	NP_405475	(ybtQ) inner membrane ABC-transporter YbtQ [Yersiniabactin (VF0136)	Yersinia pestis CO92	Pseudomonadota
ybtS	NP_405477	(ybtS) salicylate synthase Irp9 [Yersiniabactin (VF0136)	Yersinia pestis CO92	Pseudomonadota
ybtT	NP_405469	(ybtT) yersiniabactin biosynthetic protein YbtT [Yersiniabactin (VF0136)	Yersinia pestis CO92	Pseudomonadota
ybtU	NP_405470	(ybtU) yersiniabactin biosynthetic protein YbtU [Yersiniabactin (VF0136)	Yersinia pestis CO92	Pseudomonadota
ybtX	NP_405476	(ybtX) putative signal transducer [Yersiniabactin (VF0136)	Yersinia pestis CO92	Pseudomonadota

## Sheet: ARGs
Table S3. The contributing taxa to virulence factors and antibiotic resistance genes
ARO_Accession	Accession	Gene	Host	Host Phylum
ARO:3004623	EU022314.1	AAC(3)-IId	[Escherichia coli]	Pseudomonadota
ARO:3004621	EU022315.1	AAC(3)-IIe	[Escherichia coli]	Pseudomonadota
ARO:3002597	GU565967.1	AAC6_Ie_APH2_Ia	[Staphylococcus aureus]	Pseudomonadota
ARO:3004629	AF337947.1	AAC(6')-Im	[Escherichia coli]	Bacillota
ARO:3002628	AY712687.1	aad(6)	[Streptococcus oralis]Partial	Bacillota
ARO:3002613	EU746499.1	aadA13	[Pseudomonas aeruginosa]	Pseudomonadota
ARO:3002602	AF156486.1	aadA2	[Klebsiella pneumoniae]	Pseudomonadota
ARO:3002621	DQ677333.1	aadA24	[Salmonella enterica subsp. enterica serovar Newport]	Pseudomonadota
ARO:3002605	AF137361.1	aadA5	[Escherichia coli]	Pseudomonadota
ARO:3004683	M72415.1	aadS	[Transposon Tn4551]	Others
ARO:3004359	AJ007350.1	ACI-1	[Acidaminococcus fermentans]	Bacillota
ARO:3000216	U00096.3	acrB	[Escherichia coli str. K-12 substr. MG1655]	Pseudomonadota
ARO:3000491	AP009048.1	acrD	[Escherichia coli str. K-12 substr. W3110]	Pseudomonadota
ARO:3000499	U00096.1	AcrE	[Escherichia coli str. K-12 substr. MG1655]	Pseudomonadota
ARO:3000502	U00096.1	AcrF	[Escherichia coli str. K-12 substr. MG1655]	Pseudomonadota
ARO:3000656	U00096.1	AcrS	[Escherichia coli str. K-12 substr. MG1655]	Pseudomonadota
ARO:3001848	KJ207206.1	ACT-28	[Enterobacter cloacae]	Pseudomonadota
ARO:3003655	KP836350.1	ACT-38	[Citrobacter freundii]	Pseudomonadota
ARO:3006246	NG_050714.1	ACT-51	[Enterobacter kobei]	Pseudomonadota
ARO:3006247	NG_050715.1	ACT-52	[Enterobacter cloacae complex]	Pseudomonadota
ARO:3000230	AF078527.1	ANT(2'')-Ia	[Pseudomonas aeruginosa]	Pseudomonadota
ARO:3004089	X02340.1	ANT(3'')-IIa	[Escherichia coli]	Pseudomonadota
ARO:3002626	KF648874.1	ANT(6)-Ia	[Exiguobacterium sp. S3-2]	Bacillota
ARO:3002629	FN594949.1	ANT(6)-Ib	[Campylobacter fetus subsp. fetus]	Campylobacterota
ARO:3004191	AY701528.1	APH(2'')-If	[Campylobacter jejuni]	Campylobacterota
ARO:3002635	AF337947.1	APH(2'')-IIa	[Escherichia coli]	Pseudomonadota
ARO:3002641	BX664015.1	APH(3')-Ia	[Serratia marcescens]	Pseudomonadota
ARO:3002639	AF313472.2	APH(3'')-Ib	[Pseudomonas aeruginosa]	Pseudomonadota
ARO:3002647	CP004067.1	APH(3')-IIIa	[Campylobacter coli CVM N29710]	Campylobacterota
ARO:3002660	AF024602.1	APH(6)-Id	[Pseudomonas aeruginosa]	Pseudomonadota
ARO:3005053	FO834906.1	ArnT	[Klebsiella pneumoniae]	Pseudomonadota
ARO:3002847	AF078527.1	arr-2	[Pseudomonas aeruginosa]	Pseudomonadota
ARO:3002986	U00096.3	bacA	[Escherichia coli str. K-12 substr. MG1655]	Pseudomonadota
ARO:3000828	AP009048.1	baeR	[Escherichia coli str. K-12 substr. W3110]	Actinomycetota
ARO:3000829	AP009048.1	baeS	[Escherichia coli str. K-12 substr. W3110]	Pseudomonadota
ARO:3004480	NC_008618.1	Bado_rpoB_RIF	[Bifidobacterium adolescentis]	Pseudomonadota
ARO:3003730	CP001840.1	Bbif_ileS_MUP	[Bifidobacterium bifidum PRL2010]	Actinomycetota
ARO:3004454	M35190.1	Ccol_ACT_CHL	[Campylobacter coli]	Bacillota
ARO:3004658	JQ922409.1	catA8	[Listeria monocytogenes]	Pseudomonadota
ARO:3002676	JX101693.1	catB3	[Enterobacter cloacae]	Pseudomonadota
ARO:3002683	V00622.1	catI	[Escherichia coli]	Bacillota
ARO:3002686	U15027.1	catP	[Clostridium perfringens]	Bacillota
ARO:3002688	X74948.1	catS	[Streptococcus pyogenes]Partial	Others
ARO:3002999	GQ343019.1	CblA-1	[mixed culture bacterium AX_gF3SD01_15]	Campylobacterota
ARO:3003559	U05883.1	cepA	[Bacteroides fragilis]	Bacteroidota
ARO:3006224	NG_050385.1	CepA-29	[Bacteroides fragilis]	Bacteroidota
ARO:3006225	NG_050386.1	CepA-44	[Bacteroides fragilis]	Bacteroidota
ARO:3006226	NG_050387.1	CepA-49	[Bacteroides]	Bacteroidota
ARO:3006906	NG_050388.1	CfiA10	[Bacteroides fragilis]	Bacteroidota
ARO:3006910	NG_054673.1	CfiA18	[Bacteroides fragilis]	Bacteroidota
ARO:3006912	NG_050391.1	CfiA2	[Bacteroides fragilis]	Bacteroidota
ARO:3006921	NG_050394.1	CfiA9	[Bacteroides fragilis]	Bacteroidota
ARO:3005023	QUDP01000003.1	cfrE	[Clostridium sp. AF37-7]	Bacillota
ARO:3003002	AF118110.1	CfxA2	[Prevotella intermedia]	Bacteroidota
ARO:3003003	AF472622.2	CfxA3	[Capnocytophaga ochracea]	Bacteroidota
ARO:3003005	AY769933.1	CfxA4	[Bacteroides fragilis]	Bacteroidota
ARO:3003096	AY769934.1	CfxA5	[Parabacteroides distasonis]	Bacteroidota
ARO:3003097	GQ342996.1	CfxA6	[uncultured organism]	Others
ARO:3002693	M64556.1	cmlA1	[Pseudomonas aeruginosa]	Pseudomonadota
ARO:3002695	AY115475.1	cmlA5	[uncultured bacterium]	Others
ARO:3002083	JX440350.1	CMY-70	[Citrobacter braakii]	Pseudomonadota
ARO:3000830	BA000007.3	cpxA	[Escherichia coli O157:H7 str. Sakai]	Pseudomonadota
ARO:3005049	HF536482.1	CrcB	[Klebsiella pneumoniae subsp. pneumoniae Ecl8]	Pseudomonadota
ARO:3000518	AP009048.1	CRP	[Escherichia coli str. K-12 substr. W3110]	Pseudomonadota
ARO:3007118	JAGZKL010000021.1	crxA	[Bacteroides sp.]	Bacteroidota
ARO:3001877	AF252622.2	CTX-M-14	[Escherichia coli]	Pseudomonadota
ARO:3001878	AY044436.1	CTX-M-15	[Escherichia coli]	Pseudomonadota
ARO:3002858	GU585907.1	dfrA12	[Klebsiella pneumoniae]	Pseudomonadota
ARO:3002859	KF921535.1	dfrA14	[Escherichia coli]	Pseudomonadota
ARO:3002860	DQ838665.1	dfrA17	[Pseudomonas aeruginosa]	Pseudomonadota
ARO:3002867	AF028812.1	dfrF	[Enterococcus faecalis]	Bacillota
ARO:3006874	NG_049079.1	EC-13	[Escherichia coli]	Pseudomonadota
ARO:3006876	NG_049081.1	EC-15	[Escherichia coli]	Pseudomonadota
ARO:3006878	NG_049083.1	EC-18	[Escherichia coli]	Pseudomonadota
ARO:3006879	NG_049084.1	EC-19	[Escherichia coli]	Pseudomonadota
ARO:3006880	NG_049085.1	EC-5	[Escherichia]	Pseudomonadota
ARO:3006881	NG_049086.1	EC-8	[Escherichia coli]	Pseudomonadota
ARO:3000027	AP009048.1	emrA	[Escherichia coli str. K-12 substr. W3110]	Pseudomonadota
ARO:3000074	U00096.1	emrB	[Escherichia coli str. K-12 substr. MG1655]	Pseudomonadota
ARO:3000206	D78168.1	emrK	[Escherichia coli]	Pseudomonadota
ARO:3000516	U00096.3	emrR	[Escherichia coli str. K-12 substr. MG1655]	Pseudomonadota
ARO:3000254	D78168.1	emrY	[Escherichia coli]	Pseudomonadota
ARO:3004042	DQ679966.1	Eclo_acrA	[Enterobacter cloacae]	Pseudomonadota
ARO:3003576	AP009048.1	eptA	[Escherichia coli str. K-12 substr. W3110]	Pseudomonadota
ARO:3005047	FO203501.1	eptB	[Klebsiella pneumoniae subsp. rhinoscleromatis SB3432]	Pseudomonadota
ARO:3004608	KP265721.1	EreD	[Riemerella anatipestifer]	Pseudomonadota
ARO:3004626	MWVR01000009.1	Erm(49)	[Bifidobacterium breve]	Pseudomonadota
ARO:3007041	MW269959.1	Erm(52)	[Clostridioides difficile]	Pseudomonadota
ARO:3000375	AF242872.1	ErmB	[Enterococcus faecium]	Pseudomonadota
ARO:3000498	M17124.1	ErmF	[Bacteroides fragilis]	Bacteroidota
ARO:3000522	L42817.1	ErmG	[Bacteroides thetaiotaomicron]	Actinomycetota
ARO:3000593	L22689.1	ErmQ	[Clostridium perfringens]	Bacillota
ARO:3000596	M36726.1	ErmX	[Plasmid pNG2]	Bacillota
ARO:3004043	U00096.3	Ecol_acrA	[Escherichia coli str. K-12 substr. MG1655]	Bacteroidota
ARO:3004290	U00096.3	Ecol_ampC_BLA	[Escherichia coli str. K-12 substr. MG1655]	Bacteroidota
ARO:3004039	Z11877.1	Ecol_emrE	[Escherichia coli]	Bacillota
ARO:3001328	JQ394987.1	Ecol_mdfA	[Escherichia coli]	Others
ARO:3000832	BA000007.3	evgA	[Escherichia coli O157:H7 str. Sakai]	Pseudomonadota
ARO:3000833	U00096.1	evgS	[Escherichia coli str. K-12 substr. MG1655]	Pseudomonadota
ARO:3002705	AF231986.2	floR	[Escherichia coli]	Pseudomonadota
ARO:3002804	EU487198.1	FosA2	[Enterobacter cloacae]	Pseudomonadota
ARO:3003209	KP143090.1	fosA5	[Escherichia coli]	Pseudomonadota
ARO:3004111	KU254579.1	FosA6	[Escherichia coli]	Pseudomonadota
ARO:3007371	MN150127.1	FosA8	[Escherichia coli]	Pseudomonadota
ARO:3003208	KC876749.1	FosXCC	[Campylobacter coli]	Campylobacterota
ARO:3003838	CP015085.1	gadW	[Escherichia coli O25b:H4]	Pseudomonadota
ARO:3000508	AP009048.1	gadX	[Escherichia coli str. K-12 substr. W3110]	Pseudomonadota
ARO:3000676	BA000007.3	H-NS	[Escherichia coli O157:H7 str. Sakai]	Pseudomonadota
ARO:3003841	U00096.3	kdpE	[Escherichia coli str. K-12 substr. MG1655]	Pseudomonadota
ARO:3004041	AJ318073.1	Kpne_acrA	[Klebsiella pneumoniae]	Others
ARO:3004580	AP006725.1	Kpne_KpnE	[Klebsiella pneumoniae subsp. pneumoniae NTUH-K2044]	Pseudomonadota
ARO:3004583	AP006725.1	Kpne_KpnF	[Klebsiella pneumoniae subsp. pneumoniae NTUH-K2044]	Pseudomonadota
ARO:3004588	ACWO01000051.1	Kpne_KpnG	[Klebsiella sp. 4_1_44FAA]	Pseudomonadota
ARO:3004597	ASTU01000063.1	Kpne_KpnH	[Escherichia coli KTE14]	Pseudomonadota
ARO:3004122	AJ011502.1	Kpne_OmpK37	[Klebsiella pneumoniae]	Pseudomonadota
ARO:3006927	NG_049241.1	KLUC-1	[Bacteria, Viruses, Fungi, and other genome sequence associated with antimicrobial resistance]	Pseudomonadota
ARO:3004826	EU159120.1	LAP-2	[Enterobacter cloacae]	Pseudomonadota
ARO:3003843	LR730402.1	leuO	[Escherichia coli]	Pseudomonadota
ARO:3002836	AJ238249.1	lnuB	[Enterococcus faecium]	Bacillota
ARO:3002837	AY928180.1	lnuC	[Streptococcus agalactiae]	Bacillota
ARO:3004601	FJ589781.1	LnuP	[Clostridium perfringens]	Bacillota
ARO:3005059	CP007727.1	LptD	[Klebsiella pneumoniae subsp. pneumoniae KPNIH10]	Pseudomonadota
ARO:3003112	HM990671.1	lsaC	[Streptococcus agalactiae]	Bacillota
ARO:3003206	AF408195.1	lsaE	[Enterococcus faecalis]	Bacillota
ARO:3000263	AP009048.1	marA	[Escherichia coli str. K-12 substr. W3110]	Pseudomonadota
ARO:3003689	KP347127.1	MCR-1.1	[Escherichia coli]	Pseudomonadota
ARO:3007137	MN179494.1	mcr-10.1	[Enterobacter roggenkampii]	Pseudomonadota
ARO:3000792	U00096.1	mdtA	[Escherichia coli str. K-12 substr. MG1655]	Pseudomonadota
ARO:3000793	U00096.1	mdtB	[Escherichia coli str. K-12 substr. MG1655]	Pseudomonadota
ARO:3000794	U00096.1	mdtC	[Escherichia coli str. K-12 substr. MG1655]	Pseudomonadota
ARO:3000795	AP009048.1	mdtE	[Escherichia coli str. K-12 substr. W3110]	Pseudomonadota
ARO:3000796	U00096.1	mdtF	[Escherichia coli str. K-12 substr. MG1655]	Pseudomonadota
ARO:3001329	CP000800.1	mdtG	[Escherichia coli O139:H28 str. E24377A]	Pseudomonadota
ARO:3001216	U00096.1	mdtH	[Escherichia coli str. K-12 substr. MG1655]	Pseudomonadota
ARO:3001214	U00096.3	mdtM	[Escherichia coli str. K-12 substr. MG1655]	Pseudomonadota
ARO:3003548	AP009048.1	mdtN	[Escherichia coli str. K-12 substr. W3110]	Pseudomonadota
ARO:3003549	AP009048.1	mdtO	[Escherichia coli str. K-12 substr. W3110]	Pseudomonadota
ARO:3003550	AP009048.1	mdtP	[Escherichia coli str. K-12 substr. W3110]	Pseudomonadota
ARO:3004659	AF251288.1	Mef(En2)	[Bacteroides fragilis]	Bacteroidota
ARO:3007047	MW269960.1	mefH	[Clostridioides difficile]	Bacillota
ARO:3000616	AF227521.1	mel	[Streptococcus pyogenes]	Bacillota
ARO:3002169	AY743435.1	MIR-3	[Enterobacter cloacae]	Pseudomonadota
ARO:3000316	D16251.1	mphA	[Escherichia coli]	Pseudomonadota
ARO:3000318	D85892.1	mphB	[Escherichia coli]	Pseudomonadota
ARO:3003839	AY522923.1	Mrx	[Aeromonas hydrophila]	Pseudomonadota
ARO:3003950	U00096.3	msbA	[Escherichia coli str. K-12 substr. MG1655]	Pseudomonadota
ARO:3007104	X71444.1	nimA	[Phocaeicola vulgatus]	Bacteroidota
ARO:3007105	X76948.1	nimC	[Bacteroides thetaiotaomicron]	Bacteroidota
ARO:3007106	X76949.1	nimD	[Bacteroides fragilis]	Bacteroidota
ARO:3007107	CP036548.1	nimE	[Bacteroides fragilis]	Bacteroidota
ARO:3007108	AJ515145.1	nimF	[Phocaeicola vulgatus]Partial	Bacteroidota
ARO:3007112	KJ816753.1	nimJ	[Bacteroides fragilis]	Bacteroidota
ARO:3002665	AB261016.2	npmA	[Escherichia coli]	Pseudomonadota
ARO:3005044	FO834906.1	OmpA	[Klebsiella pneumoniae]	Pseudomonadota
ARO:3003922	EU370913.1	oqxA	[Escherichia coli]	Pseudomonadota
ARO:3003923	EU370913.1	oqxB	[Escherichia coli]	Pseudomonadota
ARO:3006957	NG_049386.1	ORN-1	[Raoultella]	Pseudomonadota
ARO:3006959	NG_049388.1	ORN-3	[Bacteria, Viruses, Fungi, and other genome sequence associated with antimicrobial resistance]	Others
ARO:3001396	JN420336.1	OXA-1	[Klebsiella pneumoniae]	Pseudomonadota
ARO:3001777	JN086160.1	OXA-347	[uncultured bacterium]	Others
ARO:3001780	AY227054.1	OXA-85	[Fusobacterium nucleatum]	Fusobacteriota
ARO:3002397	AF473577.1	OXY-2-2	[Klebsiella oxytoca]	Pseudomonadota
ARO:3003578	U00096.1	PmrF	[Escherichia coli str. K-12 substr. MG1655]	Pseudomonadota
ARO:3005010	U49101.1	qacEdelta1	[Pseudomonas aeruginosa]	Pseudomonadota
ARO:3005098	DQ149925.1	qacL	[Vibrio cholerae]	Pseudomonadota
ARO:3002788	FJ228229.1	QnrD1	[Salmonella enterica subsp. enterica serovar Bovismorbificans]	Pseudomonadota
ARO:3004636	KY073238.1	qnrE1	[Klebsiella pneumoniae]	Pseudomonadota
ARO:3002790	DQ485529.1	QnrS1	[Salmonella enterica subsp. enterica serovar Bovismorbificans]	Pseudomonadota
ARO:3000823	JQ727668.1	ramA	[Enterobacter cloacae]	Pseudomonadota
ARO:3005069	AF061757.1	rsmA	[Pseudomonas aeruginosa]	Pseudomonadota
ARO:3002895	AB211124.1	SAT-2	[Escherichia coli]	Pseudomonadota
ARO:3002897	U01945.1	SAT-4	[Campylobacter coli]	Campylobacterota
ARO:3001059	FJ668814.1	SHV-1	[Klebsiella pneumoniae]	Pseudomonadota
ARO:3001157	HM751100.1	SHV-108	[Klebsiella pneumoniae]	Pseudomonadota
ARO:3001070	X98101.1	SHV-11	[Klebsiella pneumoniae]	Pseudomonadota
ARO:3001165	NG_068211.1	SHV-116	[Klebsiella pneumoniae]	Pseudomonadota
ARO:3001345	JQ926986.1	SHV-144	[Klebsiella pneumoniae]	Pseudomonadota
ARO:3005236	NG_062279.1	SHV-207	[Klebsiella pneumoniae]	Pseudomonadota
ARO:3005242	NG_062281.1	SHV-209	[Klebsiella pneumoniae]	Pseudomonadota
ARO:3005235	NG_062286.1	SHV-214	[Klebsiella pneumoniae]	Pseudomonadota
ARO:3000410	JF969163.1	sul1	[Vibrio fluvialis]	Pseudomonadota
ARO:3000412	AY055428.1	sul2	[Vibrio cholerae]	Pseudomonadota
ARO:3000413	FJ196385.1	sul3	[Escherichia coli]	Pseudomonadota
ARO:3000873	AL513383.1	TEM-1	[Salmonella enterica subsp. enterica serovar Typhi str. CT18]	Pseudomonadota
ARO:3000967	AF516719.1	TEM-104	[Klebsiella pneumoniae]	Pseudomonadota
ARO:3000979	U36911.1	TEM-116	[Staphylococcus aureus]	Bacillota
ARO:3000984	AY307100.1	TEM-122	[Escherichia coli]	Pseudomonadota
ARO:3001017	AM183304.1	TEM-150	[Escherichia coli]	Pseudomonadota
ARO:3000196	EU722333.1	tet(32)	[Escherichia coli]	Pseudomonadota
ARO:3000567	AM419751.1	tet(40)	[uncultured bacterium]	Others
ARO:3000556	FN594949.1	tet(44)	[Campylobacter fetus subsp. fetus]	Campylobacterota
ARO:3000165	AF534183.1	tet(A)	[Shigella sonnei]	Pseudomonadota
ARO:3000166	AB089595.1	tet(B)	[Gram-negative bacterium TC71]	Others
ARO:3000167	AY043299.1	tet(C)	[Aeromonas salmonicida]	Pseudomonadota
ARO:3000168	AF467077.1	tet(D)	[Shigella flexneri Y]	Pseudomonadota
ARO:3000174	AF133139.1	tet(G)	[Pseudomonas sp.]	Pseudomonadota
ARO:3000179	M11036.1	tet(L)	[Geobacillus stearothermophilus]	Bacillota
ARO:3000186	AB039845.1	tet(M)	[Erysipelothrix rhusiopathiae]	Bacillota
ARO:3000190	M18896.2	tet(O)	[Campylobacter jejuni]	Campylobacterota
ARO:3007119	AJ295238.3	tet(O/32/O)	[Clostridiaceae bacterium K10]	Bacillota
ARO:3007120	AY394560.1	tet(O/M/O)	[Campylobacter coli]	Campylobacterota
ARO:3000191	Z21523.1	tet(Q)	[Bacteroides fragilis]	Bacteroidota
ARO:3000194	AJ222769.3	tet(W)	[Butyrivibrio fibrisolvens]	Bacillota
ARO:3007124	AY049983.2	tet(W/32/O)	[Trueperella pyogenes]	Actinomycetota
ARO:3004442	KU736867.1	tet(W/N/W)	[uncultured bacterium IN-02]	Others
ARO:3000205	M37699.1	tet(X)	[Bacteroides fragilis]	Bacteroidota
ARO:3005166	AJ311171.1	tet(X1)	[Bacteroides thetaiotaomicron]	Bacteroidota
ARO:3004720	MK134376.1	tet(X4)	[Escherichia coli]	Pseudomonadota
ARO:3005056	MN507533.1	tet(X6)	[Proteus genomosp. 6]	Pseudomonadota
ARO:3004032	HQ652506.1	tetA(46)	[Streptococcus australis]	Bacillota
ARO:3000180	L20800.1	tetA(P)	[Clostridium perfringens]	Bacillota
ARO:3004033	HQ652506.1	tetB(46)	[Streptococcus australis]	Bacillota
ARO:3000195	L20800.1	tetB(P)	[Clostridium perfringens]	Bacillota
ARO:3000237	FJ768952.1	TolC	[Escherichia coli]	Pseudomonadota
ARO:3003577	U00096.1	ugd	[Escherichia coli str. K-12 substr. MG1655]	Pseudomonadota
ARO:3000013	KF823969.1	vanB	[Enterococcus faecium]	Bacillota
ARO:3000005	AY082011.1	vanD	[Enterococcus faecium]	Bacillota
ARO:3002909	DQ212986.1	vanG	[Enterococcus faecalis]	Bacillota
ARO:3002943	U35369.1	vanH_in_vanB_cl	[Enterococcus faecalis]	Pseudomonadota
ARO:3002944	AY082011.1	vanH_in_vanD_cl	[Enterococcus faecium]	Bacillota
ARO:3002923	AY082011.1	vanR_in_vanD_cl	[Enterococcus faecium]	Bacillota
ARO:3002926	DQ212986.1	vanR_in_vanG_cl	[Enterococcus faecalis]	Bacillota
ARO:3002934	EU999036.1	vanS_in_vanD_cl	[Enterococcus faecium]	Bacillota
ARO:3002972	DQ212986.1	vanT_in_vanG_cl	[Enterococcus faecalis]	Bacillota
ARO:3004253	DQ212986.1	vanU_in_vanG_cl	[Enterococcus faecalis]	Bacillota
ARO:3002965	DQ212986.1	vanW_in_vanG_cl	[Enterococcus faecalis]	Bacillota
ARO:3003070	AY082011.1	vanX_in_vanD_cl	[Enterococcus faecium]	Bacillota
ARO:3003069	DQ212986.1	vanXY_in_vanG	[Enterococcus faecalis]	Bacillota
ARO:3002956	U35369.1	vanY_in_vanB_cl	[Enterococcus faecalis]	Bacillota
ARO:3002957	AY082011.1	vanY_in_vanD_cl	[Enterococcus faecium]	Bacillota
ARO:3004460	S48276.1	Vang_ACT_CHL	[Vibrio anguillarum]	Bacillota
ARO:3003952	U00096.3	YojI	[Escherichia coli str. K-12 substr. MG1655]	Pseudomonadota
